# Supplementary material for: Traditional mineral medicine realgar and Realgar-Indigo naturalis formula potentially exerted therapeutic effects by altering the gut microbiota
Source: Front Microbiol. 2023 Apr 18;14:1143173. doi: 10.3389/fmicb.2023.1143173 (PMC10151705; doi:10.3389/fmicb.2023.1143173)
Supplement: Supplementary file 3 [file Table_1.xlsx]

## Sheet: Blood collection
Table S1 Realgar administration and blood collection for different groups
Groups	Subgroups	Daily dosage	Blood collection time points（h）
LRIF Group	F1-1	0.1701g/3ml	0.5	6	24	64
	F1-2	0.1701g/3ml	1	8	30	72
	F1-3	0.1701g/3ml	1.5	10	36
	F1-4	0.1701g/3ml	2	12	42
	F1-5	0.1701g/3ml	3	16	48
	F1-6	0.1701g/3ml	4	20	56
HRIF Group	F2-1	0.3402g/3ml	0.5	6	24	64
	F2-2	0.3402g/3ml	1	8	30	72
	F2-3	0.3402g/3ml	1.5	10	36
	F2-4	0.3402g/3ml	2	12	42
	F2-5	0.3402g/3ml	3	16	48
	F2-6	0.3402g/3ml	4	20	56
LR Group	X1-1	0.02721g/3ml	0.5	6	24	64
	X1-2	0.02721g/3ml	1	8	30	72
	X1-3	0.02721g/3ml	1.5	10	36
	X1-4	0.02721g/3ml	2	12	42
	X1-5	0.02721g/3ml	3	16	48
	X1-6	0.02721g/3ml	4	20	56
HR Group	X2-1	0.0543g/3ml	0.5	6	24	64
	X2-2	0.0543g/3ml	1	8	30	72
	X2-3	0.0543g/3ml	1.5	10	36
	X2-4	0.0543g/3ml	2	12	42
	X2-5	0.0543g/3ml	3	16	48
	X2-6	0.0543g/3ml	4	20	56
NC Group	K1-1	0.015g/3ml	0.5	6	24	64
	K1-2	0.015g/3ml	1	8	30	72
	K1-3	0.015g/3ml	1.5	10	36
	K1-4	0.015g/3ml	2	12	42
	K1-5	0.015g/3ml	3	16	48
	K1-6	0.015g/3ml	4	20	56

## Sheet: Group name match
	Sample	Sample
Group	Feces	Ileum
LRIF	F1_1	L1_1
	F1_2	L1_2
	F1_3	L1_3
	F1_4	L1_4
	F1_5	L1_5
	F1_6	L1_6
	F1_7	L1_7
	F1_8	L1_8
	F1_9	L1_9
	F1_10	L1_10
	F1_11	L1_11
	F1_12	L1_12
HRIF	F2_1	L2_1
	F2_2	L2_2
	F2_3	L2_3
	F2_4	L2_4
	F2_5	L2_5
	F2_6	L2_6
	F2_7	L2_7
	F2_8	L2_8
	F2_9	L2_9
	F2_10	L2_10
	F2_11	L2_11
	F2_12	L2_12
LR	F3_1	L3_1
	F3_2	L3_2
	F3_3	L3_3
	F3_4	L3_4
	F3_5	L3_5
	F3_6	L3_6
	F3_7	L3_7
	F3_8	L3_8
	F3_9	L3_9
	F3_10	L3_10
	F3_11	L3_11
	F3_12	L3_12
HR	F4_1	L4_1
	F4_2	L4_2
	F4_3	L4_3
	F4_4	L4_4
	F4_5	L4_5
	F4_6	L4_6
	F4_7	L4_7
	F4_8	L4_8
	F4_9	L4_9
	F4_10	L4_10
	F4_11	L4_11
	F4_12	L4_12
NC	F5_1	L5_1
	F5_2	L5_2
	F5_3	L5_3
	F5_4	L5_4
	F5_5	L5_5
	F5_6	L5_6
	F5_7	L5_7
	F5_8	L5_8
	F5_9	L5_9
	F5_10	L5_10
	F5_11	L5_11
	F5_12	L5_12
