# Supplementary material for: Traditional mineral medicine realgar and Realgar-Indigo naturalis formula potentially exerted therapeutic effects by altering the gut microbiota
Source: Front Microbiol. 2023 Apr 18;14:1143173. doi: 10.3389/fmicb.2023.1143173 (PMC10151705; doi:10.3389/fmicb.2023.1143173)
Supplement: Supplementary file 4 [file Table_2.xlsx]

## Sheet: Statistics of raw sequences
Statistics of raw sequences
Amplified_region	Insert_size	Sequencing_length	Raw_reads	Total_base
338F_806R	468	PE300*2	4437216*2	2671204032
Statistics of valid sequences
Amplified region	Samples	Sequences	Bases(bp)	Average Length (bp)
338F_806R	120	4437216	1960893763	441.92
Length distribution of trimed sequences
Length (bp)	Sequences	Percent
221-280	10	0
281-300	Twenty four	0
301-320	14	0
321-340	Twenty three	0
341-360	41	0
361-380	32	0
381-400	182	0
401-420	267	0.0001
421-440	1280135	0.2885
441-460	3156437	0.7114
461-480	39	0
481-540	11	0

## Sheet: Statistic of individual samples
Statistics of samples				Reads	0.97
Sample	Sequences	Bases (bp)	Average Length (bp)		OTU	Ace	Chao	Shannon	Simpson	Coverage
F1_1	36935	16039473	434.26	28272	512	594	582	4.16	0.0408	0.996498
						-567634	-554629	(4.14,4.19)	(0.0399,0.0417)
F1_2	33218	14484832	436.05	24514	487	554	554	4.27	0.0461	0.996451
						-531589	-526602	(4.25,4.29)	(0.0446,0.0475)
F1_3	31143	13543852	434.89	24361	469	538	543	4.2	0.0441	0.996388
						-514575	-512595	(4.17,4.22)	(0.0428,0.0454)
F1_4	31604	13794274	436.47	25500	468	561	569	3.73	0.0841	0.995804
						-531605	-530634	(3.7,3.75)	(0.0816,0.0865)
F1_5	41419	17967176	433.79	30775	499	563	562	4.05	0.0518	0.997206
						-541597	-536607	(4.03,4.07)	(0.0506,0.053)
F1_6	30655	13349152	435.46	24644	463	532	559	4.25	0.0373	0.996389
						-508569	-519627	(4.22,4.27)	(0.0364,0.0382)
F1_7	39199	17094398	436.09	30298	494	563	557	4.01	0.0621	0.997096
						-539598	-531601	(3.99,4.03)	(0.0604,0.0638)
F1_8	33724	14657901	434.64	27823	431	497	524	3.45	0.1098	0.996837
						-474533	-485592	(3.43,3.48)	(0.1073,0.1124)
F1_9	33522	14541931	433.8	24278	488	549	543	4.09	0.0651	0.996458
						-528582	-520583	(4.06,4.11)	(0.0629,0.0672)
F1_10	36089	15793218	437.62	27577	469	532	534	3.59	0.0762	0.996773
						-510564	-507580	(3.57,3.61)	(0.0746,0.0778)
F1_11	39465	17113059	433.63	29361	475	533	537	4.25	0.0357	0.997275
						-512565	-510584	(4.23,4.27)	(0.0349,0.0365)
F1_12	44057	19242536	436.76	35925	477	531	535	3.6	0.0849	0.997745
						-512562	-510578	(3.58,3.62)	(0.0831,0.0866)
F2_1	39068	16980964	434.65	29654	510	579	603	4.39	0.0315	0.996931
						-555615	-564669	(4.37,4.41)	(0.0308,0.0323)
F2_2	38626	16728474	433.09	29142	490	560	565	3.95	0.0585	0.996809
						-536597	-534617	(3.93,3.97)	(0.0571,0.0599)
F2_3	37124	16239716	437.45	28504	454	521	530	3.38	0.1522	0.996807
						-498556	-499583	(3.35,3.4)	(0.1483,0.1562)
F2_4	31211	13749305	440.53	24569	399	477	494	3.43	0.0911	0.996255
						-450518	-455561	(3.4,3.45)	(0.0891,0.0931)
F2_5	33710	14737732	437.19	27972	487	573	578	3.72	0.0792	0.996175
						-545614	-543636	(3.7,3.75)	(0.0773,0.081)
F2_6	31783	13856020	435.96	24509	400	508	549	3.5	0.0763	0.995634
						-473561	-490649	(3.47,3.52)	(0.0748,0.0778)
F2_7	32205	14073497	437	24211	466	516	532	4.29	0.0435	0.996902
						-497546	-503584	(4.27,4.32)	(0.0421,0.0448)
F2_8	33136	14388106	434.21	24152	435	498	494	3.81	0.0841	0.996563
						-476532	-469537	(3.79,3.84)	(0.0815,0.0867)
F2_9	36135	15751341	435.9	26682	492	551	556	4.12	0.0637	0.996889
						-530583	-529604	(4.1,4.15)	(0.0616,0.0658)
F2_10	43358	18963175	437.36	34713	504	568	575	4.27	0.0376	0.997465
						-545602	-545625	(4.25,4.28)	(0.0368,0.0385)
F2_11	34038	14847691	436.21	25986	465	525	533	4.06	0.0458	0.996767
						-504557	-504584	(4.04,4.08)	(0.0446,0.047)
F2_12	41339	18021039	435.93	32294	480	533	542	3.93	0.0554	0.997492
						-514563	-516589	(3.91,3.95)	(0.0541,0.0566)
F3_1	40713	17789785	436.96	28431	501	581	571	3.99	0.0652	0.996659
						-554620	-543618	(3.96,4.01)	(0.0636,0.0668)
F3_2	39252	17314453	441.11	31549	469	543	535	3.81	0.0579	0.997052
						-518581	-508580	(3.79,3.83)	(0.0567,0.0591)
F3_3	44296	19557374	441.52	31879	475	540	536	3.71	0.0764	0.997302
						-518575	-510580	(3.69,3.73)	(0.0747,0.078)
F3_4	32435	14040331	432.88	22776	486	571	574	3.83	0.0974	0.995478
						-543612	-539630	(3.8,3.86)	(0.0942,0.1007)
F3_5	30408	13118562	431.42	24539	366	458	475	3.38	0.1463	0.996373
						-426507	-429554	(3.35,3.41)	(0.1421,0.1504)
F3_6	44510	19216934	431.74	36922	384	445	463	3.21	0.1184	0.997915
						-423481	-428525	(3.19,3.23)	(0.1161,0.1206)
F3_7	37869	16486632	435.36	30278	429	494	508	3.59	0.1017	0.997226
						-471530	-475567	(3.57,3.62)	(0.099,0.1044)
F3_8	39070	17108309	437.89	25023	470	545	571	4.15	0.049	0.996164
						-520584	-530641	(4.12,4.17)	(0.0476,0.0505)
F3_9	34306	15034679	438.25	25198	466	552	555	3.51	0.118	0.995952
						-524593	-520613	(3.48,3.54)	(0.1149,0.1211)
F3_10	42268	18284175	432.58	31990	407	495	491	3.27	0.1256	0.997093
						-465540	-457549	(3.25,3.29)	(0.1229,0.1283)
F3_11	40484	17781431	439.22	31528	457	520	527	3.34	0.1329	0.997304
						-498554	-497578	(3.31,3.36)	(0.1298,0.1359)
F3_12	44538	19298428	433.3	30956	431	489	480	4.11	0.0409	0.997513
						-468522	-458518	(4.09,4.13)	(0.04,0.0418)
F4_1	30978	13570952	438.08	19983	501	573	575	4.23	0.0527	0.995246
						-549610	-545626	(4.21,4.26)	(0.0509,0.0545)
F4_2	30826	13333710	432.55	18525	438	536	541	4.48	0.0249	0.994548
						-504585	-500609	(4.45,4.5)	(0.0242,0.0256)
F4_3	40302	17693562	439.02	29735	487	539	540	3.74	0.1154	0.997478
						-520568	-517582	(3.72,3.77)	(0.1122,0.1186)
F4_4	30442	13375371	439.37	25149	353	416	420	3.1	0.1123	0.996938
						-393452	-390471	(3.07,3.12)	(0.1102,0.1144)
F4_5	38468	16633329	432.39	27948	435	498	504	3.92	0.0694	0.997138
						-475534	-474556	(3.9,3.95)	(0.0673,0.0714)
F4_6	37381	16448682	440.03	28576	450	538	536	3.75	0.0711	0.996641
						-508582	-501594	(3.73,3.78)	(0.0696,0.0727)
F4_7	43517	18967735	435.87	32148	483	550	558	3.69	0.0758	0.997138
						-528585	-527610	(3.67,3.71)	(0.0741,0.0774)
F4_8	42567	18644375	438	30275	504	573	572	3.99	0.076	0.997027
						-550609	-544620	(3.97,4.02)	(0.0737,0.0782)
F4_9	33973	15039332	442.68	27466	424	519	534	3.54	0.087	0.996286
						-488567	-490606	(3.52,3.57)	(0.0852,0.0889)
F4_10	42599	18715917	439.35	32617	456	527	545	3.26	0.1459	0.99721
						-503564	-508608	(3.24,3.29)	(0.1427,0.1492)
F4_11	32860	14546750	442.69	26025	428	517	520	2.93	0.2019	0.996196
						-487560	-483581	(2.9,2.96)	(0.1973,0.2065)
F4_12	40445	17642948	436.22	31897	439	494	490	3.79	0.0644	0.997617
						-474525	-468530	(3.77,3.81)	(0.0629,0.0659)
F5_1	38184	16542308	433.23	30003	458	525	524	3.48	0.1289	0.997167
						-501561	-496572	(3.45,3.51)	(0.1257,0.1321)
F5_2	44905	19588080	436.21	32482	507	561	562	4.23	0.0511	0.997537
						-542592	-539604	(4.21,4.25)	(0.0495,0.0526)
F5_3	32648	14318520	438.57	24530	415	499	508	3.79	0.0631	0.996127
						-471543	-470572	(3.77,3.82)	(0.0615,0.0648)
F5_4	39940	17515026	438.53	30892	466	535	541	3.98	0.0557	0.997119
						-511571	-510595	(3.96,4.01)	(0.0543,0.057)
F5_5	33447	14616029	436.99	25591	428	530	545	3.97	0.0495	0.996014
						-497581	-498623	(3.95,3.99)	(0.0484,0.0507)
F5_6	34437	15076649	437.8	27242	461	563	615	3.53	0.1316	0.995962
						-530612	-554715	(3.5,3.55)	(0.128,0.1352)
F5_7	43030	18826658	437.52	30308	443	489	506	4.37	0.0323	0.997723
						-471517	-478559	(4.36,4.39)	(0.0314,0.0332)
F5_8	39400	17244863	437.69	29113	423	495	489	3.79	0.062	0.99708
						-470533	-461537	(3.77,3.81)	(0.0604,0.0635)
F5_9	36990	16196292	437.86	27938	421	492	508	3.62	0.0866	0.99685
						-467529	-472571	(3.6,3.65)	(0.0844,0.0887)
F5_10	31073	13682233	440.33	24640	424	520	517	3.8	0.0614	0.995942
						-488567	-480579	(3.78,3.83)	(0.06,0.0628)
F5_11	34321	14960822	435.91	27309	431	490	483	4.15	0.0387	0.99718
						-469524	-460524	(4.13,4.17)	(0.0377,0.0396)
F5_12	36279	15751623	434.18	27175	413	467	488	3.97	0.0641	0.997351
						-446499	-454550	(3.94,3.99)	(0.0623,0.0658)
L1_1	38047	16539318	434.71	35090	64	113	87	1.54	0.3638	0.999402
						-90155	-72132	(1.53,1.56)	(0.3589,0.3687)
L1_2	30700	13704197	446.39	29306	72	189	120	1.39	0.4362	0.998976
						-147255	-91195	(1.38,1.41)	(0.43,0.4424)
L1_3	40230	18049757	448.66	39405	157	330	251	1.57	0.3106	0.998249
						-281398	-207333	(1.56,1.58)	(0.3077,0.3135)
L1_4	36424	16376450	449.61	36024	96	311	184	0.68	0.7538	0.998612
						-251395	-137282	(0.67,0.7)	(0.7479,0.7597)
L1_5	33319	14369533	431.27	31597	52	222	94	1.07	0.5289	0.999272
						-143367	-67174	(1.06,1.09)	(0.5228,0.5349)
L1_6	34709	15518596	447.11	33608	55	519	124	1.55	0.3808	0.999286
						-375728	-78264	(1.53,1.56)	(0.3753,0.3862)
L1_7	31672	14250549	449.94	31329	44	79	68	0.42	0.8598	0.999394
						-57141	-52119	(0.4,0.43)	(0.8545,0.865)
L1_8	31084	13947193	448.69	30806	105	452	283	1.02	0.5635	0.997955
						-364569	-190477	(1,1.03)	(0.5569,0.5701)
L1_9	37635	16931524	449.89	37316	97	405	221	0.67	0.7301	0.998526
						-323517	-155359	(0.66,0.69)	(0.7244,0.7359)
SI1_10	41927	18810411	448.65	40400	184	309	260	1.68	0.4057	0.99849
						-271363	-223331	(1.66,1.7)	(0.4003,0.411)
L1_11	40862	18382572	449.87	40384	59	103	91	0.47	0.8411	0.999505
						-83140	-69155	(0.46,0.49)	(0.8363,0.846)
L1_12	35530	15985343	449.91	35233	50	76	80	1.07	0.4383	0.999404
						-60119	-60138	(1.06,1.08)	(0.4347,0.442)
L2_1	40972	17962600	438.41	38886	114	237	165	1.66	0.2972	0.998791
						-195302	-139222	(1.65,1.68)	(0.2942,0.3003)
L2_2	33834	15179780	448.65	33135	89	319	175	1.48	0.3643	0.998672
						-249420	-127283	(1.47,1.5)	(0.3596,0.3691)
L2_3	39675	17841391	449.69	39219	75	178	128	1.13	0.4963	0.999159
						-140236	-96205	(1.12,1.14)	(0.4909,0.5016)
L2_4	39396	17712864	449.61	38580	156	229	217	1.49	0.2943	0.998445
						-199281	-188273	(1.47,1.5)	(0.2926,0.296)
L2_5	36915	16567970	448.81	36298	172	258	245	1.63	0.3237	0.998099
						-224315	-212307	(1.62,1.65)	(0.3202,0.3272)
L2_6	34916	15701171	449.68	34527	91	327	232	1.05	0.536	0.99861
						-262416	-152418	(1.03,1.06)	(0.5303,0.5416)
L2_7	33356	14915151	447.15	32708	93	174	128	1.58	0.3345	0.998991
						-143222	-108177	(1.56,1.59)	(0.3302,0.3388)
L2_8	31434	14138453	449.78	31161	57	221	109	0.5	0.8168	0.999005
						-160319	-77188	(0.49,0.52)	(0.811,0.8225)
L2_9	30625	13767683	449.56	30309	142	223	228	0.92	0.6283	0.997954
						-188283	-186309	(0.9,0.93)	(0.6218,0.6348)
L2_10	35420	15921989	449.52	35019	163	382	250	1.05	0.5297	0.997887
						-325458	-211321	(1.04,1.07)	(0.5246,0.5349)
L2_11	34815	15628703	448.91	34343	123	363	213	1	0.6332	0.998282
						-299452	-168302	(0.99,1.02)	(0.6267,0.6396)
L2_12	39435	17687591	448.53	38707	205	371	303	1.62	0.3521	0.997907
						-326434	-260379	(1.6,1.64)	(0.348,0.3561)
L3_1	40142	18060789	449.92	39502	60	218	278	1.49	0.3484	0.999241
						-159311	-130732	(1.48,1.5)	(0.3446,0.3521)
L3_2	40879	18389570	449.85	40366	68	97	114	1.39	0.3462	0.999405
						-80135	-84200	(1.38,1.4)	(0.3433,0.3491)
L3_3	36413	16351324	449.05	35503	38	97	60	1.47	0.411	0.999662
						-68153	-44125	(1.46,1.49)	(0.4054,0.4165)
L3_4	30499	13034843	427.39	29646	91	179	141	0.67	0.7565	0.998718
						-146233	-113206	(0.65,0.68)	(0.7501,0.7629)
L3_5	32303	14531045	449.84	31918	51	94	73	0.66	0.7577	0.999436
						-74129	-58119	(0.64,0.68)	(0.7515,0.7639)
L3_6	37631	16912350	449.43	37292	81	175	180	0.54	0.8079	0.999061
						-138236	-119338	(0.52,0.55)	(0.8026,0.8132)
L3_7	44918	20189132	449.47	44482	145	299	230	1.1	0.5064	0.998584
						-254362	-189308	(1.09,1.12)	(0.5015,0.5114)
L3_8	42670	19186416	449.65	42235	121	248	186	1.27	0.4196	0.99884
						-206311	-152257	(1.26,1.28)	(0.4152,0.4239)
L3_9	43343	19459115	448.96	42816	121	270	179	1.23	0.4123	0.998809
						-224336	-149239	(1.22,1.24)	(0.4089,0.4156)
L3_10	38321	17236213	449.79	37824	141	341	246	1.43	0.3124	0.998229
						-286418	-196342	(1.42,1.44)	(0.3101,0.3146)
L3_11	36229	16260823	448.83	35891	55	93	81	0.9	0.6062	0.999387
						-70151	-64128	(0.89,0.92)	(0.6002,0.6121)
L3_12	34441	15369423	446.25	33551	60	117	89	0.99	0.6004	0.999344
						-90169	-70143	(0.98,1.01)	(0.5941,0.6067)
L4_1	41803	18612798	445.25	35152	351	431	432	2.69	0.214	0.997553
						-403475	-398491	(2.66,2.71)	(0.2099,0.2181)
L4_2	41424	18147753	438.1	38463	62	89	80	1.83	0.2629	0.999636
						-75118	-67127	(1.81,1.84)	(0.2599,0.2658)
L4_3	39103	17547235	448.74	38284	229	485	363	1.24	0.5527	0.997283
						-424565	-309452	(1.22,1.26)	(0.5466,0.5589)
L4_4	40501	17693428	436.86	39566	225	418	334	1.29	0.3989	0.997599
						-369484	-289410	(1.27,1.3)	(0.3961,0.4018)
L4_5	34993	15737461	449.73	34112	123	187	184	1.37	0.3828	0.998534
						-159240	-153249	(1.35,1.38)	(0.3786,0.387)
L4_6	37878	17043300	449.95	37232	55	519	157	1.4	0.3972	0.999221
						-386705	-90348	(1.39,1.42)	(0.3923,0.4022)
L4_7	35920	15759130	438.73	34525	87	134	127	1.43	0.3489	0.999015
						-110184	-104182	(1.41,1.44)	(0.3458,0.3519)
L4_8	35446	15948492	449.94	35128	59	99	75	0.89	0.6268	0.999431
						-81134	-64105	(0.88,0.91)	(0.6206,0.6329)
SI4_9	32078	14309106	446.07	30999	75	157	143	1.67	0.285	0.999064
						-124214	-100259	(1.66,1.69)	(0.2816,0.2884)
L4_10	42639	19160391	449.36	41820	148	261	214	0.96	0.6343	0.998613
						-226312	-182277	(0.95,0.98)	(0.6286,0.6401)
L4_11	33684	15148644	449.73	33084	89	318	175	1.55	0.3265	0.99867
						-251414	-127283	(1.54,1.56)	(0.3227,0.3303)
L4_12	34858	15684175	449.94	34485	53	114	72	1.19	0.4143	0.999449
						-88160	-59110	(1.18,1.21)	(0.4107,0.418)
L5_1	40012	18002770	449.93	39733	54	571	142	0.45	0.8403	0.999169
						-425774	-87285	(0.44,0.46)	(0.8355,0.8452)
SI5_2	42014	18844706	448.53	41259	69	157	101	0.97	0.6281	0.999321
						-124208	-81149	(0.95,0.98)	(0.6222,0.634)
SI5_3	44182	19570635	442.95	43052	169	287	233	1.56	0.3614	0.998653
						-251339	-202293	(1.54,1.57)	(0.3575,0.3653)
L5_4	33009	14779260	447.73	32516	50	163	96	1.03	0.5768	0.999323
						-119238	-65189	(1.01,1.04)	(0.5703,0.5834)
L5_5	41363	18599826	449.67	41020	54	356	117	0.5	0.8286	0.999317
						-261495	-77227	(0.49,0.52)	(0.8237,0.8336)
L5_6	40249	18110798	449.97	40020	47	212	134	0.4	0.8305	0.99925
						-140340	-78288	(0.39,0.41)	(0.8257,0.8353)
L5_7	34703	15606583	449.72	34189	38	50	44	1.47	0.2964	0.999678
						(41,77)	(39,60)	(1.45,1.48)	(0.2938,0.299)
L5_8	31632	14212348	449.3	31027	82	250	160	1.5	0.3286	0.998646
						-194336	-116260	(1.49,1.51)	(0.3247,0.3325)
L5_9	32274	14517177	449.81	31916	79	251	170	0.82	0.6495	0.998715
						-196332	-118293	(0.8,0.83)	(0.6432,0.6557)
L5_10	41719	18771735	449.96	41069	38	196	86	1.48	0.2852	0.999513
						-135297	-53189	(1.47,1.49)	(0.2831,0.2873)
L5_11	30981	13885860	448.21	30420	59	96	89	1.24	0.4559	0.999178
						-74147	-70140	(1.22,1.26)	(0.4502,0.4615)
L5_12	32106	14406599	448.72	31445	70	178	125	1.28	0.4487	0.998982
						-137245	-92208	(1.27,1.3)	(0.443,0.4543)

## Sheet: feces samples
Sample	Reads	Bases	Avg	Min	Max
F1_1	36935	16039473	434.262	313	465
F1_2	33218	14484832	436.054	328	480
F1_3	31143	13543852	434.892	351	477
F1_4	31604	13794274	436.472	385	464
F1_5	41419	17967176	433.791	338	451
F1_6	30655	13349152	435.464	376	452
F1_7	39199	17094398	436.093	308	465
F1_8	33724	14657901	434.643	275	451
F1_9	33522	14541931	433.803	385	458
F1_10	36089	15793218	437.619	321	460
F1_11	39465	17113059	433.626	357	452
F1_12	44057	19242536	436.765	280	451
F2_1	39068	16980964	434.651	280	510
F2_2	38626	16728474	433.088	214	464
F2_3	37124	16239716	437.445	356	465
F2_4	31211	13749305	440.528	300	530
F2_5	33710	14737732	437.192	385	451
F2_6	31783	13856020	435.957	385	460
F2_7	32205	14073497	436.997	281	457
F2_8	33136	14388106	434.214	338	451
F2_9	36135	15751341	435.903	338	452
F2_10	43358	18963175	437.363	321	463
F2_11	34038	14847691	436.209	357	475
F2_12	41339	18021039	435.933	313	451
F3_1	40713	17789785	436.956	357	452
F3_2	39252	17314453	441.11	282	462
F3_3	44296	19557374	441.516	274	459
F3_4	32435	14040331	432.876	327	451
F3_5	30408	13118562	431.418	262	451
F3_6	44510	19216934	431.744	361	451
F3_7	37869	16486632	435.36	358	485
F3_8	39070	17108309	437.889	298	451
F3_9	34306	15034679	438.252	382	451
F3_10	42268	18284175	432.577	310	462
F3_11	40484	17781431	439.221	297	451
F3_12	44538	19298428	433.303	326	471
F4_1	30978	13570952	438.084	337	490
F4_2	30826	13333710	432.548	358	452
F4_3	40302	17693562	439.024	317	461
F4_4	30442	13375371	439.372	286	452
F4_5	38468	16633329	432.394	299	462
F4_6	37381	16448682	440.028	298	467
F4_7	43517	18967735	435.87	282	452
F4_8	42567	18644375	438.001	327	451
F4_9	33973	15039332	442.685	300	451
F4_10	42599	18715917	439.351	385	462
F4_11	32860	14546750	442.689	385	477
F4_12	40445	17642948	436.221	282	453
F5_1	38184	16542308	433.226	282	452
F5_2	44905	19588080	436.212	291	474
F5_3	32648	14318520	438.573	271	457
F5_4	39940	17515026	438.533	358	515
F5_5	33447	14616029	436.991	358	477
F5_6	34437	15076649	437.804	333	452
F5_7	43030	18826658	437.524	300	452
F5_8	39400	17244863	437.687	319	457
F5_9	36990	16196292	437.856	355	451
F5_10	31073	13682233	440.325	319	477
F5_11	34321	14960822	435.909	384	457
F5_12	36279	15751623	434.18	313	453

## Sheet: ileum samples
Sample	Reads	Bases	Avg	Min	Max
L1_1	38047	16539318	434.708	323	452
L1_2	30700	13704197	446.391	420	485
L1_3	40230	18049757	448.664	422	453
L1_4	36424	16376450	449.606	422	451
L1_5	33319	14369533	431.271	419	452
L1_6	34709	15518596	447.106	422	451
L1_7	31672	14250549	449.942	424	453
L1_8	31084	13947193	448.694	360	451
L1_9	37635	16931524	449.888	384	452
L1_10	41927	18810411	448.647	419	452
L1_11	40862	18382572	449.87	287	451
L1_12	35530	15985343	449.911	373	452
L2_1	40972	17962600	438.412	415	454
L2_2	33834	15179780	448.655	422	452
L2_3	39675	17841391	449.688	283	459
L2_4	39396	17712864	449.611	272	475
L2_5	36915	16567970	448.814	422	452
L2_6	34916	15701171	449.684	325	467
L2_7	33356	14915151	447.15	277	467
L2_8	31434	14138453	449.782	413	467
L2_9	30625	13767683	449.557	421	487
L2_10	35420	15921989	449.52	298	452
L2_11	34815	15628703	448.907	422	451
L2_12	39435	17687591	448.525	421	452
L3_1	40142	18060789	449.923	423	451
L3_2	40879	18389570	449.854	348	451
L3_3	36413	16351324	449.052	422	453
L3_4	30499	13034843	427.386	367	453
L3_5	32303	14531045	449.836	423	452
L3_6	37631	16912350	449.426	405	451
L3_7	44918	20189132	449.466	413	453
L3_8	42670	19186416	449.646	371	456
L3_9	43343	19459115	448.956	377	451
L3_10	38321	17236213	449.785	362	501
L3_11	36229	16260823	448.834	422	452
L3_12	34441	15369423	446.254	298	451
L4_1	41803	18612798	445.25	382	451
L4_2	41424	18147753	438.098	389	451
L4_3	39103	17547235	448.744	413	470
L4_4	40501	17693428	436.864	397	452
L4_5	34993	15737461	449.732	413	452
L4_6	37878	17043300	449.952	424	470
L4_7	35920	15759130	438.729	392	452
L4_8	35446	15948492	449.938	424	477
L4_9	32078	14309106	446.072	413	452
L4_10	42639	19160391	449.363	319	497
L4_11	33684	15148644	449.728	423	451
L4_12	34858	15684175	449.945	340	452
L5_1	40012	18002770	449.934	424	451
L5_2	42014	18844706	448.534	406	455
L5_3	44182	19570635	442.955	300	452
L5_4	33009	14779260	447.734	417	462
L5_5	41363	18599826	449.673	399	451
L5_6	40249	18110798	449.969	424	454
L5_7	34703	15606583	449.719	401	476
L5_8	31632	14212348	449.303	406	451
L5_9	32274	14517177	449.81	424	451
L5_10	41719	18771735	449.956	413	498
L5_11	30981	13885860	448.206	418	451
L5_12	32106	14406599	448.72	413	451
