# Supplementary material for: Traditional mineral medicine realgar and Realgar-Indigo naturalis formula potentially exerted therapeutic effects by altering the gut microbiota
Source: Front Microbiol. 2023 Apr 18;14:1143173. doi: 10.3389/fmicb.2023.1143173 (PMC10151705; doi:10.3389/fmicb.2023.1143173)
Supplement: Supplementary file 5 [file Table_3.xlsx]

## Sheet: otu_taxon_otu.full
OTU ID	C4_5	B4_10	B3_8	B1_4	B2_12	B4_2	B5_1	B5_2	B2_10	B3_5	B3_7	B1_7	B2_9	C1_11	B4_8	B4_12	B1_1	B1_9	B5_7	B4_7	B2_2	B5_9	B1_8	B2_6	C3_8	B1_11	B5_11	B3_12	C3_10	B5_5	B4_4	B5_4	B4_3	B4_9	B4_5	B2_4	B5_6	B3_2	B2_8	B1_5	B5_10	C4_1	C4_12	B3_1	B4_11	C2_10	B3_6	C4_10	B1_3
d__Bacteria;k__norank;p__Bacteroidetes;c__Bacteroidia;o__Bacteroidales;f__Bacteroidales_S24-7_group;g__norank_f__Bacteroidales_S24-7_group;s__unclassified_g__norank_f__Bacteroidales_S24-7_group; OTU1	1	96	181	106	195	40	9	102	335	16	156	141	146	1	160	79	74	133	601	73	121	674	104	84	1	34	647	81	1	73	94	70	109	140	108	163	65	197	267	108	150	25	1	58	88	3	168	1	167
d__Bacteria;k__norank;p__Bacteroidetes;c__Bacteroidia;o__Bacteroidales;f__Bacteroidales_S24-7_group;g__norank_f__Bacteroidales_S24-7_group;s__uncultured_bacterium_g__norank_f__Bacteroidales_S24-7_group; OTU2	1	260	83	103	84	168	6	294	573	40	135	88	73	0	45	615	63	64	72	23	92	269	127	170	1	216	228	238	1	116	17	335	147	117	166	65	209	303	162	73	99	53	0	300	556	0	13	3	27
d__Bacteria;k__norank;p__Bacteroidetes;c__Bacteroidia;o__Bacteroidales;f__Bacteroidales_S24-7_group;g__norank_f__Bacteroidales_S24-7_group;s__uncultured_Bacteroidales_bacterium_g__norank_f__Bacteroidales_S24-7_group; OTU3	11	582	4194	2021	1601	415	494	2268	2662	888	594	2477	1281	1	924	607	2565	1039	2866	483	3376	1162	1317	3112	2	2897	2205	949	8	3062	127	5260	814	390	1177	3156	1671	1558	974	4179	3051	3568	2	916	1046	12	358	23	1140
d__Bacteria;k__norank;p__Bacteroidetes;c__Bacteroidia;o__Bacteroidales;f__Bacteroidales_S24-7_group;g__norank_f__Bacteroidales_S24-7_group;s__uncultured_bacterium_g__norank_f__Bacteroidales_S24-7_group; OTU4	1	24	30	26	27	208	7	41	109	28	20	9	51	0	46	44	31	17	16	93	13	6	18	61	0	66	31	30	1	27	36	83	235	151	31	12	40	214	14	14	63	38	0	17	132	1	30	0	30
d__Bacteria;k__norank;p__Tenericutes;c__Mollicutes;o__Mollicutes_RF9;f__norank_o__Mollicutes_RF9;g__norank_o__Mollicutes_RF9;s__unclassified_g__norank_o__Mollicutes_RF9; OTU5	0	0	0	2	3	0	0	1	5	0	0	2	1	0	0	7	2	18	0	1	1	1	3	0	0	1	2	0	0	1	0	5	0	0	0	1	0	0	3	0	2	0	0	0	2	0	0	0	9
d__Bacteria;k__norank;p__Firmicutes;c__Clostridia;o__Clostridiales;f__Ruminococcaceae;g__norank_f__Ruminococcaceae;s__human_gut_metagenome_g__norank_f__Ruminococcaceae; OTU6	0	6	0	0	0	0	0	0	2	0	0	0	0	0	1	0	0	0	0	0	0	0	2	0	0	0	2	0	0	0	0	0	0	0	0	0	0	0	1	0	0	0	0	0	0	0	0	0	0
d__Bacteria;k__norank;p__Bacteroidetes;c__Bacteroidia;o__Bacteroidales;f__Bacteroidales_S24-7_group;g__norank_f__Bacteroidales_S24-7_group;s__uncultured_Bacteroidales_bacterium_g__norank_f__Bacteroidales_S24-7_group; OTU7	0	10	20	1	6	12	9	18	3	3	9	4	29	0	12	7	7	8	52	31	14	12	0	7	0	8	0	0	0	23	49	27	10	6	12	0	9	15	3	6	9	16	0	20	12	0	7	0	1
d__Bacteria;k__norank;p__Firmicutes;c__Clostridia;o__Clostridiales;f__Christensenellaceae;g__Christensenellaceae_R-7_group;s__uncultured_bacterium_g__Christensenellaceae_R-7_group; OTU8	0	3	2	9	27	0	2	6	9	0	3	5	1	0	2	3	1	2	6	11	1	1	0	1	0	2	1	2	0	4	0	5	3	2	3	0	3	2	0	4	4	1	0	4	8	0	3	0	2
d__Bacteria;k__norank;p__Bacteroidetes;c__Bacteroidia;o__Bacteroidales;f__Bacteroidaceae;g__Bacteroides;s__Bacteroides_stercoris_ATCC_43183; OTU9	0	0	1	42	3	0	38	1	6	3	3	1	12	0	1	5	1	26	0	4	70	0	39	15	0	12	1	0	1	0	0	1	0	9	0	12	0	1	51	9	0	0	0	4	7	0	0	0	10
d__Bacteria;k__norank;p__Bacteroidetes;c__Bacteroidia;o__Bacteroidales;f__Bacteroidales_S24-7_group;g__norank_f__Bacteroidales_S24-7_group;s__uncultured_Bacteroidales_bacterium_g__norank_f__Bacteroidales_S24-7_group; OTU10	0	81	176	43	61	61	25	65	42	32	39	77	29	0	97	77	75	57	90	101	83	42	9	29	1	46	89	41	0	72	71	130	51	40	91	20	62	78	65	96	45	50	0	83	54	0	9	1	47
d__Bacteria;k__norank;p__Bacteroidetes;c__Bacteroidia;o__Bacteroidales;f__Bacteroidaceae;g__Bacteroides;s__Bacteroides_acidifaciens; OTU11	0	10	23	13	13	17	357	31	83	7	25	16	27	0	50	26	49	17	25	31	37	4	49	28	0	12	4	12	0	30	37	84	30	7	21	36	16	63	96	56	16	0	0	53	18	0	9	0	50
d__Bacteria;k__norank;p__Tenericutes;c__Mollicutes;o__Mollicutes_RF9;f__norank_o__Mollicutes_RF9;g__norank_o__Mollicutes_RF9;s__uncultured_bacterium_g__norank_o__Mollicutes_RF9; OTU12	0	0	15	0	0	0	0	2	0	0	5	0	0	0	0	0	30	0	0	0	0	0	3	0	0	0	0	0	0	0	0	0	0	0	0	0	0	0	4	0	0	0	0	0	0	0	0	0	0
d__Bacteria;k__norank;p__Tenericutes;c__Mollicutes;o__Mollicutes_RF9;f__norank_o__Mollicutes_RF9;g__norank_o__Mollicutes_RF9;s__uncultured_bacterium_g__norank_o__Mollicutes_RF9; OTU13	0	0	1	1	2	0	0	3	3	0	0	4	0	0	1	0	0	1	4	2	0	0	0	0	0	1	0	0	0	1	0	2	0	0	0	2	0	0	0	1	0	0	0	0	0	0	1	0	0
d__Bacteria;k__norank;p__Bacteroidetes;c__Bacteroidia;o__Bacteroidales;f__Bacteroidales_S24-7_group;g__norank_f__Bacteroidales_S24-7_group;s__uncultured_Bacteroidales_bacterium_g__norank_f__Bacteroidales_S24-7_group; OTU14	0	1	34	3	4	1	4	5	5	4	2	8	7	0	11	2	9	5	54	0	6	2	1	11	0	7	2	2	0	1	0	15	6	5	8	5	4	14	1	11	11	1	0	3	4	0	1	0	2
d__Bacteria;k__norank;p__Bacteroidetes;c__Bacteroidia;o__Bacteroidales;f__Bacteroidales_S24-7_group;g__norank_f__Bacteroidales_S24-7_group;s__unclassified_g__norank_f__Bacteroidales_S24-7_group; OTU15	0	34	196	71	60	58	3	94	201	16	33	168	117	0	46	22	117	70	21	32	44	38	33	130	0	67	107	138	0	74	0	151	19	9	30	36	31	124	135	115	37	119	0	98	18	0	13	0	19
d__Bacteria;k__norank;p__Firmicutes;c__Clostridia;o__Clostridiales;f__Christensenellaceae;g__norank_f__Christensenellaceae;s__unclassified_g__norank_f__Christensenellaceae; OTU16	0	0	0	0	0	0	0	0	0	0	0	0	0	0	1	0	0	0	0	1	0	0	1	0	0	1	0	1	0	0	0	0	0	0	0	0	0	0	0	1	0	1	0	0	0	0	0	0	0
d__Bacteria;k__norank;p__Firmicutes;c__Erysipelotrichia;o__Erysipelotrichales;f__Erysipelotrichaceae;g__norank_f__Erysipelotrichaceae;s__unclassified_g__norank_f__Erysipelotrichaceae; OTU17	0	0	2	0	1	0	0	0	10	0	0	0	1	0	3	0	2	1	1	0	0	0	0	3	0	1	0	0	0	1	0	0	0	0	0	0	0	1	1	2	2	0	0	0	0	0	0	0	2
d__Bacteria;k__norank;p__Saccharibacteria;c__Unknown_Class_p__Saccharibacteria;o__Unknown_Order_c__Unknown_Class_p__Saccharibacteria;f__Unknown_Family_o__Unknown_Order_c__Unknown_Class_p__Saccharibacteria;g__Candidatus_Saccharimonas;s__uncultured_bacterium_g__Candidatus_Saccharimonas; OTU18	0	4	0	6	1	7	2	6	80	0	12	18	10	0	7	2	4	2	4	13	2	1	0	9	0	12	0	9	2	3	5	14	8	1	7	28	10	9	40	0	8	13	0	1	2	1	12	1	24
d__Bacteria;k__norank;p__Firmicutes;c__Clostridia;o__Clostridiales;f__Ruminococcaceae;g__Ruminococcaceae_UCG-010;s__uncultured_rumen_bacterium_g__Ruminococcaceae_UCG-010; OTU19	0	2	0	0	9	0	0	2	4	0	5	2	12	0	0	1	6	4	0	8	0	1	5	2	0	4	0	0	0	0	0	0	3	0	1	0	1	2	2	5	0	0	0	0	1	0	0	0	4
d__Bacteria;k__norank;p__Firmicutes;c__Clostridia;o__Clostridiales;f__Ruminococcaceae;g__unclassified_f__Ruminococcaceae;s__unclassified_f__Ruminococcaceae; OTU20	0	2	1	2	0	0	0	0	1	0	0	0	0	0	0	2	1	0	0	0	2	0	0	0	0	2	1	0	0	1	0	1	1	0	2	0	0	2	2	0	1	0	0	0	0	0	0	0	0
d__Bacteria;k__norank;p__Firmicutes;c__Clostridia;o__Clostridiales;f__Ruminococcaceae;g__Ruminiclostridium_5;s__unclassified_g__Ruminiclostridium_5; OTU21	0	0	0	0	0	0	0	0	1	0	0	0	0	0	0	2	2	0	0	0	0	0	1	0	0	1	0	0	0	0	0	0	0	0	0	0	0	0	0	0	0	0	0	0	0	0	0	0	0
d__Bacteria;k__norank;p__Firmicutes;c__Clostridia;o__Clostridiales;f__Lachnospiraceae;g__unclassified_f__Lachnospiraceae;s__unclassified_f__Lachnospiraceae; OTU22	0	0	45	1	0	7	0	22	0	4	5	6	0	0	2	0	0	2	0	0	3	0	0	0	0	40	3	0	0	1	0	0	0	4	0	0	36	3	0	0	3	1	0	7	0	0	0	0	0
d__Bacteria;k__norank;p__Firmicutes;c__Clostridia;o__Clostridiales;f__Lachnospiraceae;g__Coprococcus_1;s__unclassified_g__Coprococcus_1; OTU23	0	0	1	0	1	3	0	2	0	0	0	1	0	0	0	0	0	1	2	0	0	0	1	1	0	3	0	2	0	0	0	0	0	0	0	0	0	0	1	0	0	0	0	0	0	0	0	0	6
d__Bacteria;k__norank;p__Firmicutes;c__Clostridia;o__Clostridiales;f__Ruminococcaceae;g__Ruminiclostridium;s__uncultured_bacterium_g__Ruminiclostridium; OTU24	0	18	2	0	2	1	0	3	2	1	1	4	4	0	3	0	2	2	2	0	2	0	1	1	0	6	0	0	0	0	0	0	0	1	0	0	0	1	2	2	0	0	0	1	3	0	0	0	1
d__Bacteria;k__norank;p__Firmicutes;c__Clostridia;o__Clostridiales;f__Ruminococcaceae;g__Ruminococcus_1;s__unclassified_g__Ruminococcus_1; OTU25	0	0	0	1	0	0	1	0	0	0	0	0	0	0	0	0	0	0	0	0	0	0	0	0	0	0	1	0	0	0	0	0	0	0	0	0	0	0	0	0	0	0	0	0	0	0	2	0	0
d__Bacteria;k__norank;p__Actinobacteria;c__Actinobacteria;o__Coriobacteriales;f__Coriobacteriaceae;g__Enterorhabdus;s__unclassified_g__Enterorhabdus; OTU26	0	0	0	0	1	0	1	0	1	0	0	0	0	0	0	3	0	0	0	2	0	1	0	1	0	0	2	0	0	1	1	0	0	1	0	0	2	0	0	0	3	0	0	2	1	0	0	0	1
d__Bacteria;k__norank;p__Firmicutes;c__Clostridia;o__Clostridiales;f__Ruminococcaceae;g__Ruminococcaceae_UCG-014;s__unclassified_g__Ruminococcaceae_UCG-014; OTU27	0	2	0	71	0	0	30	25	0	0	0	0	3	0	0	0	48	0	0	0	148	10	142	0	0	0	2	0	1	0	0	0	25	0	12	1	0	0	2	1	0	56	0	0	0	0	4	0	36
d__Bacteria;k__norank;p__Bacteroidetes;c__Bacteroidia;o__Bacteroidales;f__unclassified_o__Bacteroidales;g__unclassified_o__Bacteroidales;s__unclassified_o__Bacteroidales; OTU28	0	7	5	8	10	0	0	9	5	0	5	3	7	0	9	28	8	6	4	6	2	8	6	0	0	4	0	1	0	5	0	6	10	3	6	3	15	2	0	3	5	0	0	7	11	0	2	0	6
d__Bacteria;k__norank;p__Cyanobacteria;c__Cyanobacteria;o__Gastranaerophilales;f__norank_o__Gastranaerophilales;g__norank_o__Gastranaerophilales;s__uncultured_bacterium_g__norank_o__Gastranaerophilales; OTU29	0	1	1	0	0	1	0	0	2	0	0	1	1	0	4	0	0	3	0	0	0	0	1	0	0	0	5	0	0	0	0	0	0	0	0	0	0	1	4	1	0	0	0	1	2	0	0	0	1
d__Bacteria;k__norank;p__Firmicutes;c__Clostridia;o__Clostridiales;f__Lachnospiraceae;g__unclassified_f__Lachnospiraceae;s__unclassified_f__Lachnospiraceae; OTU30	0	8	0	1	0	0	2	1	0	0	1	1	0	0	1	0	0	1	0	0	0	0	1	0	0	2	0	0	0	1	0	0	0	0	0	0	1	2	4	0	0	0	0	1	1	0	1	0	1
d__Bacteria;k__norank;p__Firmicutes;c__Erysipelotrichia;o__Erysipelotrichales;f__Erysipelotrichaceae;g__Erysipelatoclostridium;s__unclassified_g__Erysipelatoclostridium; OTU31	0	0	5	2	0	0	0	0	5	1	5	0	1	0	0	0	3	1	0	5	0	0	1	1	0	0	0	0	0	0	4	0	0	2	1	6	1	0	1	2	0	1	0	1	1	0	1	0	4
d__Bacteria;k__norank;p__Bacteroidetes;c__Bacteroidia;o__Bacteroidales;f__Bacteroidales_S24-7_group;g__norank_f__Bacteroidales_S24-7_group;s__unclassified_g__norank_f__Bacteroidales_S24-7_group; OTU32	3	523	666	626	621	715	38	686	3943	105	606	1588	1213	1	666	668	1079	745	114	486	279	433	462	892	2	517	1498	1413	9	539	60	865	257	434	319	257	357	1673	2531	621	471	733	0	1103	174	9	314	7	261
d__Bacteria;k__norank;p__Proteobacteria;c__Alphaproteobacteria;o__Rhodospirillales;f__Rhodospirillaceae;g__norank_f__Rhodospirillaceae;s__gut_metagenome_g__norank_f__Rhodospirillaceae; OTU33	0	0	0	0	0	0	0	0	1	0	0	0	0	0	0	0	1	0	0	0	0	0	0	0	0	0	1	0	0	0	0	0	0	0	0	0	0	0	1	0	0	0	0	0	0	0	0	0	0
d__Bacteria;k__norank;p__Firmicutes;c__Clostridia;o__Clostridiales;f__Lachnospiraceae;g__Roseburia;s__unclassified_g__Roseburia; OTU34	0	0	0	56	2	0	0	6	0	0	0	0	0	0	0	0	103	0	0	0	0	0	0	0	0	0	69	1	0	0	0	0	0	20	0	0	0	0	1	0	0	0	0	0	0	0	0	0	0
d__Bacteria;k__norank;p__Firmicutes;c__Clostridia;o__Clostridiales;f__Lachnospiraceae;g__Blautia;s__uncultured_bacterium_g__Blautia; OTU35	0	0	0	3	0	0	15	3	7	0	26	1	1	0	0	19	21	3	3	11	6	1	11	2	0	0	37	0	0	32	0	2	1	1	0	1	0	1	18	2	1	0	0	1	0	0	9	1	1
d__Bacteria;k__norank;p__Firmicutes;c__Clostridia;o__Clostridiales;f__Lachnospiraceae;g__Lachnospiraceae_NK4A136_group;s__unclassified_g__Lachnospiraceae_NK4A136_group; OTU36	0	3	3	6	0	13	6	61	3	2	2	31	36	0	5	0	800	0	1	40	1	2	4	0	0	177	0	108	0	6	288	1	10	0	56	0	35	3	1	0	12	0	0	8	0	1	0	1	0
d__Bacteria;k__norank;p__Firmicutes;c__Clostridia;o__Clostridiales;f__Ruminococcaceae;g__Ruminococcaceae_UCG-014;s__unclassified_g__Ruminococcaceae_UCG-014; OTU37	0	0	3	2	2	0	0	1	0	0	3	1	0	0	0	7	1	0	0	1	0	4	0	0	0	0	0	0	0	2	2	0	10	0	0	0	0	10	0	5	0	0	0	0	0	0	0	0	0
d__Bacteria;k__norank;p__Bacteroidetes;c__Bacteroidia;o__Bacteroidales;f__Bacteroidaceae;g__Bacteroides;s__unclassified_g__Bacteroides; OTU38	0	2	0	0	2	3	2	1	2	2	2	3	2	0	1	2	1	0	2	6	0	0	2	0	0	1	1	0	0	3	1	1	7	16	3	1	1	2	1	0	1	0	0	3	2	0	0	0	0
d__Bacteria;k__norank;p__Bacteroidetes;c__Bacteroidia;o__Bacteroidales;f__Porphyromonadaceae;g__Parabacteroides;s__unclassified_g__Parabacteroides; OTU39	0	0	3	0	2	0	0	2	0	2	0	0	0	0	3	0	3	3	8	0	4	0	0	2	0	3	0	1	0	0	0	7	0	1	2	0	2	0	1	1	1	0	0	0	1	0	0	0	0
d__Bacteria;k__norank;p__Firmicutes;c__Clostridia;o__Clostridiales;f__Ruminococcaceae;g__norank_f__Ruminococcaceae;s__unclassified_g__norank_f__Ruminococcaceae; OTU40	0	0	0	0	0	0	0	0	0	0	0	0	0	0	0	0	3	0	0	0	0	0	0	0	0	0	0	0	0	0	0	0	0	0	0	0	0	0	0	0	0	0	0	0	0	0	0	0	0
d__Bacteria;k__norank;p__Firmicutes;c__Clostridia;o__Clostridiales;f__Lachnospiraceae;g__unclassified_f__Lachnospiraceae;s__unclassified_f__Lachnospiraceae; OTU41	0	7	12	5	6	3	2	10	17	16	4	3	6	1	7	5	2	4	8	2	5	3	3	0	0	8	0	26	0	1	5	3	10	5	8	4	4	0	2	6	2	6	0	27	2	0	6	0	3
d__Bacteria;k__norank;p__Firmicutes;c__Clostridia;o__Clostridiales;f__Lachnospiraceae;g__unclassified_f__Lachnospiraceae;s__unclassified_f__Lachnospiraceae; OTU42	0	1	6	2	3	1	1	2	9	1	4	2	3	0	2	5	1	2	0	1	2	1	1	4	0	1	11	0	0	2	0	2	0	1	1	0	0	2	5	5	1	3	0	3	0	0	0	0	0
d__Bacteria;k__norank;p__Firmicutes;c__Clostridia;o__Clostridiales;f__Ruminococcaceae;g__Candidatus_Soleaferrea;s__Candidatus_Soleaferrea_massiliensis; OTU43	0	4	0	2	0	0	1	0	2	0	0	1	0	0	0	5	0	0	0	0	2	0	3	0	0	0	0	0	1	0	0	0	0	0	0	1	1	0	0	0	0	0	0	0	2	0	2	0	0
d__Bacteria;k__norank;p__Firmicutes;c__Clostridia;o__Clostridiales;f__Ruminococcaceae;g__Oscillibacter;s__uncultured_bacterium_g__Oscillibacter; OTU44	0	15	13	0	1	5	13	6	8	2	3	22	13	0	7	2	15	4	2	0	3	0	7	0	0	7	2	6	0	4	0	0	4	1	4	0	6	1	13	2	0	0	0	8	2	0	1	0	3
d__Bacteria;k__norank;p__Firmicutes;c__Clostridia;o__Clostridiales;f__Lachnospiraceae;g__Marvinbryantia;s__unclassified_g__Marvinbryantia; OTU45	0	3	1	7	18	0	17	12	39	1	48	0	14	0	0	4	16	9	7	21	5	15	21	4	0	11	10	1	0	4	6	3	0	2	2	0	7	3	8	7	6	6	0	3	10	0	34	0	1
d__Bacteria;k__norank;p__Firmicutes;c__Clostridia;o__Clostridiales;f__Lachnospiraceae;g__Lachnospiraceae_UCG-001;s__unclassified_g__Lachnospiraceae_UCG-001; OTU46	0	1	3	2	6	22	13	17	1	8	16	10	10	0	28	0	6	30	13	8	9	1	11	1	0	6	0	2	0	10	15	7	5	1	26	0	4	20	2	5	2	5	0	24	6	1	15	3	10
d__Bacteria;k__norank;p__Firmicutes;c__Clostridia;o__Clostridiales;f__Lachnospiraceae;g__unclassified_f__Lachnospiraceae;s__unclassified_f__Lachnospiraceae; OTU47	1	8	14	3	22	8	8	26	28	51	8	23	16	0	11	11	14	35	88	18	46	15	2	10	1	18	19	52	0	12	2	42	13	2	34	13	11	3	12	52	11	14	0	25	0	0	4	0	40
d__Bacteria;k__norank;p__Firmicutes;c__Clostridia;o__Clostridiales;f__Lachnospiraceae;g__norank_f__Lachnospiraceae;s__unclassified_g__norank_f__Lachnospiraceae; OTU48	0	3	1	0	5	19	15	14	106	69	3	42	4	0	40	9	5	36	17	16	16	9	11	7	2	17	28	66	0	12	5	54	17	1	24	52	12	9	2	48	6	16	0	22	3	0	12	0	27
d__Bacteria;k__norank;p__Firmicutes;c__Clostridia;o__Clostridiales;f__Ruminococcaceae;g__Ruminococcaceae_UCG-004;s__uncultured_bacterium_g__Ruminococcaceae_UCG-004; OTU49	0	16	15	12	18	16	21	37	18	15	9	22	24	0	34	35	22	25	20	17	19	5	10	14	0	37	13	28	0	7	3	43	11	3	26	4	23	5	10	43	8	16	0	14	2	0	6	0	12
d__Bacteria;k__norank;p__Firmicutes;c__Clostridia;o__Clostridiales;f__Ruminococcaceae;g__Intestinimonas;s__uncultured_bacterium_g__Intestinimonas; OTU50	0	73	51	38	70	17	82	55	25	15	26	65	68	0	63	89	43	46	126	83	53	38	23	42	0	40	19	41	0	66	19	15	63	27	26	32	45	26	42	49	44	1	0	36	44	0	8	0	53
d__Bacteria;k__norank;p__Firmicutes;c__Clostridia;o__Clostridiales;f__Ruminococcaceae;g__Anaerotruncus;s__unclassified_g__Anaerotruncus; OTU51	0	1	0	1	1	2	1	3	1	0	0	0	0	0	0	1	1	1	5	2	1	0	0	1	0	0	0	2	0	0	1	1	2	0	0	0	1	2	0	1	1	0	0	1	1	0	0	0	1
d__Bacteria;k__norank;p__Firmicutes;c__Clostridia;o__Clostridiales;f__Lachnospiraceae;g__norank_f__Lachnospiraceae;s__Lachnospiraceae_bacterium_A2; OTU52	0	21	45	13	3	54	2	152	2	9	11	2	0	0	0	1	4	4	8	6	59	7	0	3	0	9	4	57	0	59	122	76	22	1	3	1	50	67	117	3	5	32	0	5	28	1	34	3	7
d__Bacteria;k__norank;p__Firmicutes;c__Clostridia;o__Clostridiales;f__Lachnospiraceae;g__unclassified_f__Lachnospiraceae;s__unclassified_f__Lachnospiraceae; OTU53	0	12	71	5	2	40	14	88	6	2	30	1	8	0	12	3	1	24	82	22	5	4	11	9	0	12	1	0	2	15	37	16	46	6	8	0	228	39	25	13	8	19	0	11	14	0	10	0	39
d__Bacteria;k__norank;p__Firmicutes;c__Clostridia;o__Clostridiales;f__Ruminococcaceae;g__Papillibacter;s__unclassified_g__Papillibacter; OTU54	0	3	12	2	6	19	4	20	1	2	5	9	15	0	27	87	27	7	2	8	18	2	6	7	0	28	12	6	0	7	4	2	0	29	10	1	6	8	1	11	3	0	0	3	10	0	1	0	38
d__Bacteria;k__norank;p__Firmicutes;c__Clostridia;o__Clostridiales;f__Lachnospiraceae;g__Coprococcus_1;s__unclassified_g__Coprococcus_1; OTU55	0	10	33	29	25	51	57	181	29	35	17	44	33	0	19	6	53	75	29	12	9	17	30	13	0	72	73	30	1	10	25	18	36	16	19	14	12	18	64	48	32	5	0	93	10	1	14	0	87
d__Bacteria;k__norank;p__Firmicutes;c__Clostridia;o__Clostridiales;f__Lachnospiraceae;g__[Ruminococcus]_gauvreauii_group;s__uncultured_organism_g__[Ruminococcus]_gauvreauii_group; OTU56	0	46	0	45	133	20	110	74	55	9	680	28	28	0	109	151	51	235	0	133	137	10	91	44	0	59	169	3	2	34	1	82	45	156	137	94	2	2	97	23	77	21	0	1	4	0	211	3	80
d__Bacteria;k__norank;p__Firmicutes;c__Clostridia;o__Clostridiales;f__Lachnospiraceae;g__unclassified_f__Lachnospiraceae;s__unclassified_f__Lachnospiraceae; OTU57	3	86	95	2	61	484	1	259	97	0	208	2	473	0	4	0	464	20	13	32	237	130	291	64	0	3	0	0	0	39	260	1	16	20	16	17	327	100	50	45	0	1	0	60	48	0	250	1	235
d__Bacteria;k__norank;p__Firmicutes;c__Clostridia;o__Clostridiales;f__Ruminococcaceae;g__Ruminococcaceae_UCG-010;s__unclassified_g__Ruminococcaceae_UCG-010; OTU58	0	9	0	4	18	2	0	5	12	0	4	14	6	0	0	51	3	6	4	1	1	0	4	3	0	3	0	2	0	5	1	2	4	4	2	3	6	3	1	4	0	1	0	11	0	0	0	0	1
d__Bacteria;k__norank;p__Firmicutes;c__Clostridia;o__Clostridiales;f__Lachnospiraceae;g__unclassified_f__Lachnospiraceae;s__unclassified_f__Lachnospiraceae; OTU59	0	1	3	0	1	4	3	9	25	1	0	2	15	0	29	0	13	0	0	10	3	2	0	1	0	31	0	1	0	0	11	2	3	2	18	2	1	50	5	1	0	0	0	1	1	0	0	0	11
d__Bacteria;k__norank;p__Firmicutes;c__Clostridia;o__Clostridiales;f__Lachnospiraceae;g__Roseburia;s__unclassified_g__Roseburia; OTU60	0	36	35	2	44	62	0	245	51	136	8	23	63	0	0	0	6	166	4	0	180	16	0	5	0	21	0	3	0	3	42	3	215	7	36	2	6	2	57	7	78	93	0	4	0	0	2	0	26
d__Bacteria;k__norank;p__Firmicutes;c__Clostridia;o__Clostridiales;f__Lachnospiraceae;g__Lachnoclostridium;s__uncultured_bacterium_g__Lachnoclostridium; OTU61	2	27	63	3	27	167	89	89	237	195	41	15	24	0	151	41	79	103	43	7	67	16	97	7	0	109	192	25	0	45	11	140	28	24	39	35	42	49	18	134	8	60	0	84	30	0	12	0	114
d__Bacteria;k__norank;p__Firmicutes;c__Clostridia;o__Clostridiales;f__Lachnospiraceae;g__Lachnospiraceae_NK4A136_group;s__unclassified_g__Lachnospiraceae_NK4A136_group; OTU62	1	32	290	149	36	1147	17	596	4	40	128	15	4	0	11	5	21	0	53	689	7	26	707	5	1	1912	0	34	0	90	3	141	96	57	953	21	160	14	3	417	66	4	0	84	3	0	0	0	8
d__Bacteria;k__norank;p__Firmicutes;c__Clostridia;o__Clostridiales;f__Lachnospiraceae;g__norank_f__Lachnospiraceae;s__unclassified_g__norank_f__Lachnospiraceae; OTU63	0	0	0	0	0	1	0	1	0	0	0	1	1	0	1	0	1	2	2	1	2	0	0	0	0	1	0	0	0	0	0	0	0	1	0	0	0	0	0	0	1	0	0	0	1	0	0	0	0
d__Bacteria;k__norank;p__Firmicutes;c__Clostridia;o__Clostridiales;f__Lachnospiraceae;g__unclassified_f__Lachnospiraceae;s__unclassified_f__Lachnospiraceae; OTU64	3	126	1472	313	9	1547	575	1010	1837	10	834	316	1197	0	2116	405	1535	556	1	169	771	23	311	21	0	1557	457	321	4	714	0	1178	68	44	539	229	243	134	422	622	402	3	0	2368	118	2	544	5	1381
d__Bacteria;k__norank;p__Bacteroidetes;c__Bacteroidia;o__Bacteroidales;f__Bacteroidaceae;g__Bacteroides;s__unclassified_g__Bacteroides; OTU65	0	0	12	4	0	4	7	5	18	1	2	4	6	0	10	7	4	8	12	5	17	0	3	2	0	7	2	3	0	1	16	4	3	13	5	13	0	1	4	15	11	0	0	16	0	0	0	0	2
d__Bacteria;k__norank;p__Firmicutes;c__Clostridia;o__Clostridiales;f__Lachnospiraceae;g__Lachnospiraceae_NK4A136_group;s__uncultured_bacterium_g__Lachnospiraceae_NK4A136_group; OTU66	0	170	425	1	177	102	39	385	44	103	82	12	5	0	7	12	234	23	17	0	9	283	3	23	1	269	3	108	0	18	30	211	35	9	23	9	15	14	33	393	6	1	0	117	0	0	18	0	0
d__Bacteria;k__norank;p__Firmicutes;c__Clostridia;o__Clostridiales;f__Ruminococcaceae;g__Anaerotruncus;s__uncultured_bacterium_g__Anaerotruncus; OTU67	0	3	0	1	2	1	3	0	17	2	0	7	5	0	4	2	0	2	2	2	1	0	0	1	0	2	0	1	0	1	1	0	6	2	1	1	0	2	1	3	0	1	0	0	1	0	0	0	1
d__Bacteria;k__norank;p__Firmicutes;c__Clostridia;o__Clostridiales;f__Lachnospiraceae;g__norank_f__Lachnospiraceae;s__unclassified_g__norank_f__Lachnospiraceae; OTU68	0	11	19	0	6	26	3	7	7	23	0	9	4	0	7	2	13	10	14	3	6	1	3	1	0	22	9	34	0	0	2	22	0	1	5	2	6	4	3	6	10	32	0	61	1	0	6	0	19
d__Bacteria;k__norank;p__Bacteroidetes;c__Bacteroidia;o__Bacteroidales;f__Porphyromonadaceae;g__Parabacteroides;s__unclassified_g__Parabacteroides; OTU69	0	23	52	15	47	5	30	26	82	12	34	31	11	0	9	20	44	28	363	32	36	10	9	40	1	36	50	3	0	23	5	22	28	3	24	32	17	41	17	36	31	3	0	34	4	0	3	2	63
d__Bacteria;k__norank;p__Firmicutes;c__Clostridia;o__Clostridiales;f__Lachnospiraceae;g__norank_f__Lachnospiraceae;s__unclassified_g__norank_f__Lachnospiraceae; OTU70	0	7	0	17	49	0	99	50	1	1	14	12	16	0	45	48	65	46	4	24	54	48	69	20	0	28	113	0	0	34	0	11	10	34	1	5	1	1	40	40	31	0	0	1	0	0	26	0	7
d__Bacteria;k__norank;p__Firmicutes;c__Clostridia;o__Clostridiales;f__Lachnospiraceae;g__unclassified_f__Lachnospiraceae;s__unclassified_f__Lachnospiraceae; OTU71	0	1	18	3	7	5	1	21	0	3	0	10	13	0	6	2	6	3	71	7	0	0	0	5	0	32	0	38	0	3	4	1	17	1	5	1	14	8	8	58	2	2	0	16	4	0	0	0	61
d__Bacteria;k__norank;p__Firmicutes;c__Clostridia;o__Clostridiales;f__Ruminococcaceae;g__norank_f__Ruminococcaceae;s__unclassified_g__norank_f__Ruminococcaceae; OTU72	0	9	0	11	47	26	0	54	6	9	0	10	0	0	1	16	1	0	8	63	44	13	8	25	0	61	0	6	1	0	18	39	3	1	1	0	4	8	0	1	6	3	0	6	9	0	0	0	1
d__Bacteria;k__norank;p__Firmicutes;c__Clostridia;o__Clostridiales;f__Lachnospiraceae;g__unclassified_f__Lachnospiraceae;s__unclassified_f__Lachnospiraceae; OTU73	0	3	19	1	4	12	1	5	14	20	1	4	1	0	19	0	5	9	3	0	4	0	0	2	0	13	8	9	0	0	0	2	4	3	24	9	0	7	3	2	12	7	0	121	0	0	1	0	12
d__Bacteria;k__norank;p__Bacteroidetes;c__Bacteroidia;o__Bacteroidales;f__Porphyromonadaceae;g__Parabacteroides;s__unclassified_g__Parabacteroides; OTU74	0	3	8	0	5	0	3	7	7	3	0	7	3	0	7	0	3	0	7	2	0	0	6	3	0	2	7	6	0	0	5	2	2	4	2	4	3	8	1	2	2	0	0	5	0	0	1	0	1
d__Bacteria;k__norank;p__Firmicutes;c__Clostridia;o__Clostridiales;f__Ruminococcaceae;g__Ruminococcaceae_UCG-013;s__unclassified_g__Ruminococcaceae_UCG-013; OTU75	0	2	0	3	6	0	0	0	0	1	0	0	1	0	0	8	10	0	6	1	8	0	0	0	0	8	2	1	0	0	0	0	0	0	3	0	1	1	0	7	0	2	0	1	0	0	4	0	0
d__Bacteria;k__norank;p__Firmicutes;c__Clostridia;o__Clostridiales;f__Lachnospiraceae;g__Blautia;s__uncultured_bacterium_g__Blautia; OTU76	0	3	10	41	11	1	36	4	19	0	17	2	6	0	9	16	39	22	15	136	19	7	40	3	0	8	40	0	0	8	0	8	6	7	15	11	1	1	39	52	35	0	0	0	8	1	32	0	17
d__Bacteria;k__norank;p__Firmicutes;c__Clostridia;o__Clostridiales;f__Lachnospiraceae;g__norank_f__Lachnospiraceae;s__uncultured_bacterium_g__norank_f__Lachnospiraceae; OTU77	0	2	4	1	2	12	47	9	8	4	4	5	12	0	7	0	4	31	6	79	7	0	0	1	0	24	0	19	0	1	48	0	28	0	0	8	4	2	7	38	2	4	0	44	3	0	3	0	25
d__Bacteria;k__norank;p__Tenericutes;c__Mollicutes;o__Mollicutes_RF9;f__norank_o__Mollicutes_RF9;g__norank_o__Mollicutes_RF9;s__uncultured_rumen_bacterium_g__norank_o__Mollicutes_RF9; OTU78	0	0	0	0	0	0	0	0	0	0	0	0	0	0	0	0	0	0	0	0	0	0	0	0	0	0	0	0	0	0	0	0	0	0	0	0	0	0	0	0	0	0	0	0	0	0	0	0	7
d__Bacteria;k__norank;p__Bacteroidetes;c__Bacteroidia;o__Bacteroidales;f__Rikenellaceae;g__Alistipes;s__Faecalibacterium_prausnitzii_g__Alistipes; OTU79	0	0	0	0	0	0	0	0	0	0	0	0	0	0	0	0	1	1	0	0	0	0	0	1	0	0	0	0	0	0	0	0	0	0	0	0	0	0	0	1	0	0	0	0	0	0	0	0	1
d__Bacteria;k__norank;p__Bacteroidetes;c__Bacteroidia;o__Bacteroidales;f__Porphyromonadaceae;g__Parabacteroides;s__Parabacteroides_merdae; OTU80	0	1	29	24	85	29	121	43	12	41	16	43	15	0	115	9	60	127	185	65	97	64	62	12	0	60	82	72	0	53	6	105	21	67	57	18	36	47	23	22	85	9	0	20	39	1	5	0	42
d__Bacteria;k__norank;p__Bacteroidetes;c__Bacteroidia;o__Bacteroidales;f__Bacteroidaceae;g__Bacteroides;s__Bacteroides_acidifaciens; OTU81	0	35	70	28	7	35	498	52	38	75	12	31	31	0	58	5	3	2	209	25	23	11	1	91	0	24	50	58	1	9	78	191	84	51	32	8	29	51	4	29	14	4	0	92	18	1	3	2	36
d__Bacteria;k__norank;p__Bacteroidetes;c__Bacteroidia;o__Bacteroidales;f__Bacteroidaceae;g__Bacteroides;s__unclassified_g__Bacteroides; OTU82	2	92	19	10	147	262	72	90	606	19	36	31	109	1	36	42	24	97	375	80	61	89	65	25	0	12	7	15	0	4	1009	5	191	322	11	1	5	64	42	11	52	22	0	180	25	0	1	1	17
d__Bacteria;k__norank;p__Firmicutes;c__Clostridia;o__Clostridiales;f__Lachnospiraceae;g__Lachnospiraceae_NK4A136_group;s__uncultured_bacterium_g__Lachnospiraceae_NK4A136_group; OTU83	0	0	0	1	0	15	0	5	8	0	0	2	0	0	2	0	0	1	0	3	2	0	1	0	0	8	0	2	0	5	5	1	1	1	3	0	1	0	0	20	0	0	0	4	0	0	0	0	14
d__Bacteria;k__norank;p__Bacteroidetes;c__Bacteroidia;o__Bacteroidales;f__Bacteroidales_S24-7_group;g__norank_f__Bacteroidales_S24-7_group;s__unclassified_g__norank_f__Bacteroidales_S24-7_group; OTU84	0	0	2	0	24	3	0	8	0	0	4	0	0	0	31	4	0	0	151	0	0	0	0	0	0	1	2	2	0	5	82	10	49	1	0	25	4	4	0	7	3	2	0	8	0	0	4	2	6
d__Bacteria;k__norank;p__Bacteroidetes;c__Bacteroidia;o__Bacteroidales;f__Bacteroidales_S24-7_group;g__norank_f__Bacteroidales_S24-7_group;s__unclassified_g__norank_f__Bacteroidales_S24-7_group; OTU85	2	73	165	59	94	28	95	57	69	64	42	63	110	0	141	60	75	58	624	0	58	38	28	70	0	52	60	50	1	34	124	92	81	160	77	41	51	173	19	70	186	6	0	91	43	4	52	2	58
d__Bacteria;k__norank;p__Bacteroidetes;c__Bacteroidia;o__Bacteroidales;f__Prevotellaceae;g__Prevotellaceae_UCG-001;s__uncultured_bacterium_g__Prevotellaceae_UCG-001; OTU86	0	2	2	0	1	0	0	0	0	0	0	1	2	0	3	0	2	2	0	6	0	0	0	2	0	0	0	0	0	0	0	0	0	0	0	1	0	1	0	0	1	0	0	0	0	0	0	0	2
d__Bacteria;k__norank;p__Bacteroidetes;c__Bacteroidia;o__Bacteroidales;f__Bacteroidales_S24-7_group;g__norank_f__Bacteroidales_S24-7_group;s__uncultured_bacterium_g__norank_f__Bacteroidales_S24-7_group; OTU87	0	54	6	45	39	123	2	17	12	6	43	43	52	0	12	61	25	7	21	36	1	6	36	11	0	76	67	51	0	6	15	27	15	32	9	56	31	39	11	10	5	18	0	17	38	0	73	0	26
d__Bacteria;k__norank;p__Firmicutes;c__Clostridia;o__Clostridiales;f__Lachnospiraceae;g__Marvinbryantia;s__unclassified_g__Marvinbryantia; OTU88	0	15	5	8	26	3	16	10	11	1	6	2	4	0	7	15	15	12	11	54	10	15	12	18	0	9	19	3	0	12	0	12	4	4	2	3	2	1	15	16	30	4	0	0	4	0	195	0	16
d__Bacteria;k__norank;p__Firmicutes;c__Bacilli;o__Lactobacillales;f__Lactobacillaceae;g__Lactobacillus;s__unclassified_g__Lactobacillus; OTU89	0	3	7	4	1	3	5	7	2	3	4	4	3	0	2	0	11	4	7	7	8	8	8	24	0	3	5	14	0	14	2	36	13	4	4	13	9	4	3	1	18	15	0	2	5	0	3	0	3
d__Bacteria;k__norank;p__Bacteroidetes;c__Bacteroidia;o__Bacteroidales;f__Prevotellaceae;g__Prevotellaceae_NK3B31_group;s__uncultured_bacterium_g__Prevotellaceae_NK3B31_group; OTU90	0	16	0	4	1	0	0	3	0	0	1	8	7	0	21	1	1	3	0	6	0	0	0	0	0	0	0	0	0	1	12	0	13	2	1	0	5	1	0	1	1	0	0	2	1	0	0	0	6
d__Bacteria;k__norank;p__Bacteroidetes;c__Bacteroidia;o__Bacteroidales;f__Bacteroidales_S24-7_group;g__norank_f__Bacteroidales_S24-7_group;s__uncultured_bacterium_g__norank_f__Bacteroidales_S24-7_group; OTU91	0	11	12	12	8	5	0	4	7	2	6	10	6	0	17	3	10	4	5	4	3	4	9	1	0	8	0	9	0	8	3	15	10	0	2	0	15	1	4	2	2	0	0	19	8	0	2	0	2
d__Bacteria;k__norank;p__Firmicutes;c__Clostridia;o__Clostridiales;f__Christensenellaceae;g__Catabacter;s__Christensenella_sp._Marseille-P2437; OTU92	0	2	0	2	2	0	0	0	0	1	0	2	0	0	0	3	0	2	2	0	1	1	1	0	0	2	1	1	0	1	0	2	1	0	0	0	0	2	0	0	3	0	0	2	0	0	1	0	0
d__Bacteria;k__norank;p__Firmicutes;c__Clostridia;o__Clostridiales;f__Clostridiales_vadinBB60_group;g__norank_f__Clostridiales_vadinBB60_group;s__unclassified_g__norank_f__Clostridiales_vadinBB60_group; OTU93	0	0	5	2	0	1	3	2	1	0	1	5	6	0	0	1	0	0	1	0	0	0	1	0	0	2	1	4	0	4	0	1	3	0	7	0	0	2	1	2	0	0	0	12	1	0	1	0	2
d__Bacteria;k__norank;p__Firmicutes;c__Clostridia;o__Clostridiales;f__Clostridiales_vadinBB60_group;g__norank_f__Clostridiales_vadinBB60_group;s__unclassified_g__norank_f__Clostridiales_vadinBB60_group; OTU94	0	1	1	5	3	0	0	4	2	1	1	6	4	0	0	3	3	1	5	2	3	6	2	2	0	4	1	2	0	1	0	0	1	0	2	0	4	0	1	4	0	0	0	4	0	0	1	0	5
d__Bacteria;k__norank;p__Firmicutes;c__Clostridia;o__Clostridiales;f__Ruminococcaceae;g__Anaerotruncus;s__unclassified_g__Anaerotruncus; OTU95	0	40	3	32	42	10	28	17	31	9	38	15	18	0	18	24	13	20	72	17	28	35	18	18	0	22	9	28	0	12	0	9	25	26	12	13	22	26	20	29	6	0	0	12	5	1	34	0	21
d__Bacteria;k__norank;p__Firmicutes;c__Clostridia;o__Clostridiales;f__Ruminococcaceae;g__Ruminiclostridium;s__unclassified_g__Ruminiclostridium; OTU96	0	36	107	20	5	30	22	6	89	20	11	47	37	0	27	17	28	4	15	5	32	3	3	1	0	34	8	21	0	10	5	5	40	52	24	11	56	16	8	10	17	1	0	43	15	1	1	0	13
d__Bacteria;k__norank;p__Firmicutes;c__Clostridia;o__Clostridiales;f__unclassified_o__Clostridiales;g__unclassified_o__Clostridiales;s__unclassified_o__Clostridiales; OTU97	0	0	1	1	0	0	0	0	0	0	1	0	0	0	0	0	1	0	0	0	0	0	0	0	0	0	0	0	0	0	0	0	0	0	0	0	0	0	0	0	0	0	0	1	1	0	0	0	0
d__Bacteria;k__norank;p__Firmicutes;c__Clostridia;o__Clostridiales;f__Lachnospiraceae;g__unclassified_f__Lachnospiraceae;s__unclassified_f__Lachnospiraceae; OTU98	0	0	1	2	0	13	0	0	0	0	0	2	0	0	0	0	2	0	0	0	0	0	0	1	0	0	0	0	0	0	0	0	4	0	1	0	0	0	0	1	0	0	0	1	0	0	0	0	0
d__Bacteria;k__norank;p__Firmicutes;c__Clostridia;o__Clostridiales;f__Ruminococcaceae;g__Ruminococcaceae_UCG-009;s__uncultured_bacterium_g__Ruminococcaceae_UCG-009; OTU99	0	34	35	35	85	31	62	45	16	41	26	43	24	0	23	67	52	29	261	45	41	71	16	1	0	40	12	36	0	33	0	11	17	19	38	1	24	16	6	38	36	6	0	5	17	0	36	0	15
d__Bacteria;k__norank;p__Firmicutes;c__Clostridia;o__Clostridiales;f__Lachnospiraceae;g__Lachnospiraceae_NK4A136_group;s__unclassified_g__Lachnospiraceae_NK4A136_group; OTU100	0	0	12	135	37	99	4	5	114	287	45	11	13	0	5	25	116	6	314	1	172	21	0	19	0	482	109	920	1	22	4	0	53	176	411	1	159	36	6	0	11	0	0	750	19	0	36	0	21
d__Bacteria;k__norank;p__Firmicutes;c__Clostridia;o__Clostridiales;f__Defluviitaleaceae;g__Defluviitaleaceae_UCG-011;s__unclassified_g__Defluviitaleaceae_UCG-011; OTU101	0	0	6	1	0	0	0	0	2	0	0	1	0	0	3	1	3	0	0	0	0	0	0	0	0	0	0	0	0	1	0	0	1	1	0	0	0	1	1	3	0	0	0	0	0	0	0	0	1
d__Bacteria;k__norank;p__Firmicutes;c__Clostridia;o__Clostridiales;f__Lachnospiraceae;g__unclassified_f__Lachnospiraceae;s__unclassified_f__Lachnospiraceae; OTU102	0	1	1	0	0	1	5	0	2	2	2	1	1	0	2	1	14	5	1	0	6	0	1	2	0	4	3	1	0	2	0	4	2	1	0	2	0	4	9	13	0	1	0	3	2	0	1	0	1
d__Bacteria;k__norank;p__Firmicutes;c__Clostridia;o__Clostridiales;f__Ruminococcaceae;g__Ruminococcaceae_UCG-013;s__unclassified_g__Ruminococcaceae_UCG-013; OTU103	0	2	0	1	3	0	1	0	5	0	1	0	1	0	0	1	1	0	0	0	0	0	0	0	0	0	1	1	0	0	0	0	0	0	0	0	0	0	0	1	0	0	0	0	0	0	5	0	0
d__Bacteria;k__norank;p__Firmicutes;c__Clostridia;o__Clostridiales;f__Ruminococcaceae;g__Ruminococcaceae_UCG-014;s__unclassified_g__Ruminococcaceae_UCG-014; OTU104	0	1	0	12	12	1	4	5	6	2	90	8	8	0	1	249	4	7	6	11	0	142	8	0	0	27	63	4	0	24	1	22	10	2	0	3	4	1	7	3	9	3	0	1	8	0	5	0	9
d__Bacteria;k__norank;p__Firmicutes;c__Clostridia;o__Clostridiales;f__Lachnospiraceae;g__Lachnospiraceae_NK4A136_group;s__unclassified_g__Lachnospiraceae_NK4A136_group; OTU105	0	0	0	4	0	4	0	16	0	1	2	0	0	0	1	0	0	0	8	4	0	0	0	0	0	35	0	0	0	3	0	1	5	0	9	0	6	0	0	7	4	0	0	0	0	0	0	0	0
d__Bacteria;k__norank;p__Firmicutes;c__Clostridia;o__Clostridiales;f__Lachnospiraceae;g__norank_f__Lachnospiraceae;s__Clostridium_sp._Culture-41; OTU106	0	0	0	1	1	0	2	5	0	0	0	0	0	0	0	0	0	16	6	3	0	0	0	5	0	0	0	1	0	0	2	3	4	0	1	0	0	0	3	24	1	6	0	3	0	0	1	0	6
d__Bacteria;k__norank;p__Firmicutes;c__Clostridia;o__Clostridiales;f__Ruminococcaceae;g__Ruminiclostridium;s__uncultured_bacterium_g__Ruminiclostridium; OTU107	0	0	1	0	0	0	0	0	0	0	0	0	1	0	0	0	0	0	0	0	1	0	0	0	0	0	0	0	0	0	0	0	0	0	0	0	0	0	2	3	0	0	0	0	0	0	0	0	1
d__Bacteria;k__norank;p__Proteobacteria;c__Deltaproteobacteria;o__Desulfovibrionales;f__Desulfovibrionaceae;g__Desulfovibrio;s__uncultured_Desulfovibrionaceae_bacterium; OTU108	0	50	11	6	19	15	32	14	51	50	5	32	33	0	38	26	11	32	14	7	21	8	21	5	0	25	38	10	0	22	0	27	11	4	30	0	10	4	39	18	10	68	0	30	7	0	2	0	8
d__Bacteria;k__norank;p__Firmicutes;c__Clostridia;o__Clostridiales;f__Lachnospiraceae;g__Lachnospiraceae_UCG-001;s__unclassified_g__Lachnospiraceae_UCG-001; OTU109	0	0	1	1	15	0	0	0	13	0	0	0	3	0	0	0	1	29	36	14	1	0	0	8	0	4	0	0	0	0	0	0	27	0	0	0	0	1	0	35	0	0	0	0	2	0	0	0	20
d__Bacteria;k__norank;p__Firmicutes;c__Clostridia;o__Clostridiales;f__Lachnospiraceae;g__unclassified_f__Lachnospiraceae;s__unclassified_f__Lachnospiraceae; OTU110	0	2	0	0	0	1	1	0	0	0	0	1	168	0	0	0	13	260	0	1	1	0	0	27	0	4	0	0	0	0	0	0	11	1	0	3	0	0	3	136	18	105	0	0	0	0	0	0	2
d__Bacteria;k__norank;p__Firmicutes;c__Clostridia;o__Clostridiales;f__Ruminococcaceae;g__Ruminococcaceae_UCG-014;s__unclassified_g__Ruminococcaceae_UCG-014; OTU111	0	4	17	45	28	6	42	60	36	6	7	10	10	0	28	39	4	11	24	15	10	9	8	13	0	10	3	2	0	120	51	69	49	23	2	7	7	9	2	49	54	5	0	23	11	1	6	0	65
d__Bacteria;k__norank;p__Firmicutes;c__Clostridia;o__Clostridiales;f__Lachnospiraceae;g__unclassified_f__Lachnospiraceae;s__unclassified_f__Lachnospiraceae; OTU112	0	4	3	1	0	3	33	12	2	0	12	4	6	0	14	4	51	21	0	4	21	3	24	1	0	26	5	0	0	21	0	17	0	0	1	3	3	5	22	14	1	0	0	1	4	0	36	0	14
d__Bacteria;k__norank;p__Tenericutes;c__Mollicutes;o__Mollicutes_RF9;f__norank_o__Mollicutes_RF9;g__norank_o__Mollicutes_RF9;s__unclassified_g__norank_o__Mollicutes_RF9; OTU113	0	0	0	1	0	0	0	2	2	0	1	0	0	0	2	0	1	0	0	1	1	0	1	0	0	0	0	0	0	0	0	0	2	0	0	0	0	2	1	5	0	0	0	0	1	0	0	0	0
d__Bacteria;k__norank;p__Firmicutes;c__Clostridia;o__Clostridiales;f__Lachnospiraceae;g__Roseburia;s__unclassified_g__Roseburia; OTU114	0	4	0	0	0	1	0	2	0	0	0	1	5	0	1	0	0	16	0	1	1	0	0	0	0	1	0	0	1	0	2	0	0	0	0	17	0	0	3	325	0	0	0	1	0	0	0	0	18
d__Bacteria;k__norank;p__Tenericutes;c__Mollicutes;o__Mollicutes_RF9;f__norank_o__Mollicutes_RF9;g__norank_o__Mollicutes_RF9;s__unclassified_g__norank_o__Mollicutes_RF9; OTU115	0	0	2	0	0	3	0	4	0	0	2	3	0	0	0	0	0	0	1	3	0	0	0	1	0	1	0	0	0	6	0	1	3	0	0	0	0	1	0	2	0	1	0	0	0	0	0	0	1
d__Bacteria;k__norank;p__Firmicutes;c__Clostridia;o__Clostridiales;f__Lachnospiraceae;g__unclassified_f__Lachnospiraceae;s__unclassified_f__Lachnospiraceae; OTU116	0	3	0	0	3	1	0	3	0	1	0	0	1	0	0	0	0	3	0	4	0	1	0	0	0	2	0	0	0	0	12	0	0	12	0	0	0	4	0	1	2	1	0	0	0	0	0	0	2
d__Bacteria;k__norank;p__Firmicutes;c__Clostridia;o__Thermoanaerobacterales;f__Thermoanaerobacteraceae;g__Gelria;s__uncultured_bacterium_g__Gelria; OTU117	0	2	0	1	0	0	1	1	1	0	0	1	0	0	3	0	2	0	0	0	0	0	3	0	0	2	2	0	0	0	0	0	1	0	0	0	0	0	1	1	0	0	0	0	0	0	0	0	0
d__Bacteria;k__norank;p__Bacteroidetes;c__Bacteroidia;o__Bacteroidales;f__Bacteroidaceae;g__Bacteroides;s__unclassified_g__Bacteroides; OTU118	0	1	1	0	0	0	0	0	0	0	0	0	1	0	0	0	0	1	2	0	0	0	0	0	0	0	0	0	0	2	0	0	1	0	0	0	1	2	0	1	0	0	0	1	0	0	0	0	1
d__Bacteria;k__norank;p__Firmicutes;c__Clostridia;o__Clostridiales;f__Ruminococcaceae;g__Ruminococcaceae_UCG-010;s__unclassified_g__Ruminococcaceae_UCG-010; OTU119	0	0	0	0	0	0	0	0	0	0	0	0	0	0	1	0	2	0	1	0	0	0	0	0	0	0	0	0	0	0	0	0	1	0	0	0	0	0	0	0	1	0	0	0	0	0	0	0	0
d__Bacteria;k__norank;p__Firmicutes;c__Clostridia;o__Clostridiales;f__Christensenellaceae;g__Christensenellaceae_R-7_group;s__unclassified_g__Christensenellaceae_R-7_group; OTU120	0	0	0	0	0	0	0	0	1	0	0	0	0	0	0	0	0	1	0	0	0	1	0	0	0	0	1	0	0	0	0	2	0	1	0	0	1	0	0	0	0	0	0	2	0	0	0	0	0
d__Bacteria;k__norank;p__Firmicutes;c__Clostridia;o__Clostridiales;f__Ruminococcaceae;g__Anaerotruncus;s__Anaerotruncus_colihominis; OTU121	0	0	3	0	1	0	1	1	2	0	1	2	1	0	0	0	0	0	0	1	1	0	2	0	0	1	1	0	0	0	0	1	1	1	0	0	0	0	1	1	0	0	0	0	0	0	0	0	1
d__Bacteria;k__norank;p__Firmicutes;c__Clostridia;o__Clostridiales;f__Ruminococcaceae;g__Ruminiclostridium_6;s__uncultured_bacterium_g__Ruminiclostridium_6; OTU122	0	2	3	3	2	6	0	1	1	6	5	3	5	0	3	3	6	7	3	0	6	0	1	2	0	13	0	0	0	1	0	9	2	4	3	2	12	4	6	6	1	0	0	21	2	0	0	0	3
d__Bacteria;k__norank;p__Firmicutes;c__Clostridia;o__Clostridiales;f__Ruminococcaceae;g__Ruminococcaceae_UCG-014;s__unclassified_g__Ruminococcaceae_UCG-014; OTU123	0	0	74	0	4	0	0	0	0	5	0	64	0	0	0	0	3	0	6	0	0	0	0	0	0	9	0	0	0	0	0	0	9	4	15	0	19	0	0	0	0	0	0	0	2	0	0	0	2
d__Bacteria;k__norank;p__Firmicutes;c__Clostridia;o__Clostridiales;f__Ruminococcaceae;g__unclassified_f__Ruminococcaceae;s__unclassified_f__Ruminococcaceae; OTU124	0	3	10	1	2	0	1	3	7	0	3	5	1	0	4	5	10	0	0	0	6	0	20	0	0	4	3	0	0	3	0	2	1	1	1	3	1	3	0	2	1	0	0	2	1	0	3	0	0
d__Bacteria;k__norank;p__Actinobacteria;c__Actinobacteria;o__Coriobacteriales;f__Coriobacteriaceae;g__unclassified_f__Coriobacteriaceae;s__unclassified_f__Coriobacteriaceae; OTU125	0	0	1	0	0	0	0	0	0	0	0	1	0	0	0	0	2	0	0	2	2	0	0	0	0	0	0	0	0	0	2	0	1	0	2	0	0	0	0	0	0	0	0	0	1	0	0	0	0
d__Bacteria;k__norank;p__Firmicutes;c__Clostridia;o__Clostridiales;f__Lachnospiraceae;g__unclassified_f__Lachnospiraceae;s__unclassified_f__Lachnospiraceae; OTU126	0	0	0	5	0	0	0	0	0	0	0	13	0	0	2	0	47	0	8	0	10	0	0	0	0	1	0	31	0	0	0	0	0	0	36	0	0	0	0	0	0	0	0	0	0	0	0	0	5
d__Bacteria;k__norank;p__Firmicutes;c__Clostridia;o__Clostridiales;f__Lachnospiraceae;g__unclassified_f__Lachnospiraceae;s__unclassified_f__Lachnospiraceae; OTU127	0	2	5	0	5	5	7	2	2	2	0	6	1	0	2	0	3	4	3	1	1	0	2	1	0	21	0	7	0	3	4	1	1	1	5	0	6	0	3	6	1	2	0	2	0	0	0	0	5
d__Bacteria;k__norank;p__Firmicutes;c__Clostridia;o__Clostridiales;f__Ruminococcaceae;g__unclassified_f__Ruminococcaceae;s__unclassified_f__Ruminococcaceae; OTU128	0	1	0	0	0	1	0	0	0	0	0	2	2	0	2	0	0	1	0	0	1	1	0	0	0	1	0	0	0	0	0	0	0	0	0	0	0	0	2	0	0	0	0	1	0	0	0	0	0
d__Bacteria;k__norank;p__Firmicutes;c__Erysipelotrichia;o__Erysipelotrichales;f__Erysipelotrichaceae;g__Erysipelotrichaceae_UCG-003;s__uncultured_bacterium_g__Erysipelotrichaceae_UCG-003; OTU129	0	0	0	5	4	1	43	0	10	0	14	0	6	0	3	11	9	2	0	47	15	8	15	1	0	0	1	0	0	8	0	0	0	4	9	0	0	0	8	8	3	0	0	0	1	0	33	0	2
d__Bacteria;k__norank;p__Firmicutes;c__Clostridia;o__Clostridiales;f__Christensenellaceae;g__Christensenellaceae_R-7_group;s__uncultured_Bacillales_bacterium_g__Christensenellaceae_R-7_group; OTU130	0	4	6	3	3	0	1	1	6	0	1	8	0	0	5	25	1	5	0	0	2	3	11	1	0	3	4	1	0	1	0	4	1	3	2	8	4	3	1	2	1	2	0	3	5	0	5	0	1
d__Bacteria;k__norank;p__Firmicutes;c__Clostridia;o__Clostridiales;f__Ruminococcaceae;g__Ruminococcaceae_UCG-014;s__unclassified_g__Ruminococcaceae_UCG-014; OTU131	0	0	0	1	0	0	0	0	2	0	0	1	0	0	0	2	0	3	0	0	6	0	9	0	0	0	2	0	0	1	0	0	0	0	1	4	0	0	5	9	0	0	0	0	0	0	0	0	0
d__Bacteria;k__norank;p__Firmicutes;c__Erysipelotrichia;o__Erysipelotrichales;f__Erysipelotrichaceae;g__Holdemania;s__unclassified_g__Holdemania; OTU132	0	1	4	2	4	0	12	1	3	0	4	2	2	0	4	0	2	3	3	6	8	3	7	4	0	1	6	2	0	2	0	4	0	1	5	5	4	2	2	3	2	0	0	3	3	0	10	0	1
d__Bacteria;k__norank;p__Firmicutes;c__Clostridia;o__Clostridiales;f__Ruminococcaceae;g__unclassified_f__Ruminococcaceae;s__unclassified_f__Ruminococcaceae; OTU133	0	0	0	1	0	0	0	0	0	0	1	0	0	0	0	0	0	0	0	0	1	0	1	0	0	0	0	0	0	0	0	0	0	1	0	0	0	0	0	0	0	0	0	1	0	0	0	0	0
d__Bacteria;k__norank;p__Bacteroidetes;c__Bacteroidia;o__Bacteroidales;f__Bacteroidales_S24-7_group;g__norank_f__Bacteroidales_S24-7_group;s__uncultured_bacterium_g__norank_f__Bacteroidales_S24-7_group; OTU134	0	146	33	93	103	33	45	263	315	38	156	181	128	0	156	210	139	139	614	73	203	220	65	221	0	98	140	66	0	148	15	152	126	75	125	92	107	450	154	110	172	157	0	89	166	0	81	0	77
d__Bacteria;k__norank;p__Firmicutes;c__Clostridia;o__Clostridiales;f__Lachnospiraceae;g__norank_f__Lachnospiraceae;s__uncultured_bacterium_g__norank_f__Lachnospiraceae; OTU135	0	0	18	0	0	0	0	0	1	0	0	0	0	0	1	0	0	4	1	0	0	0	0	0	0	0	0	1	0	0	0	0	5	0	0	0	0	0	0	0	0	0	0	0	0	0	0	0	0
d__Bacteria;k__norank;p__Firmicutes;c__Clostridia;o__Clostridiales;f__Ruminococcaceae;g__Anaerotruncus;s__unclassified_g__Anaerotruncus; OTU136	0	0	0	0	0	0	0	1	3	0	0	0	0	0	1	0	2	7	0	5	1	0	2	0	0	2	0	2	0	0	0	0	0	0	0	4	0	0	1	1	2	0	0	0	0	0	0	0	0
d__Bacteria;k__norank;p__Actinobacteria;c__Actinobacteria;o__Bifidobacteriales;f__Bifidobacteriaceae;g__Bifidobacterium;s__Bifidobacterium_longum_subsp._infantis_ATCC_15697__JCM_1222__DSM_20088; OTU137	0	0	0	0	0	1	0	1	1	0	0	2	0	0	0	0	0	13	0	0	0	0	0	1	0	1	0	0	0	0	0	0	0	0	0	3	0	1	0	2	0	0	0	0	0	0	0	0	1
d__Bacteria;k__norank;p__Firmicutes;c__Clostridia;o__Clostridiales;f__Lachnospiraceae;g__norank_f__Lachnospiraceae;s__unclassified_g__norank_f__Lachnospiraceae; OTU138	0	0	0	0	0	0	0	0	0	0	0	0	0	0	0	0	0	6	0	0	0	0	0	0	0	0	0	0	0	0	0	0	0	0	0	0	0	0	0	0	0	0	0	0	0	0	0	0	0
d__Bacteria;k__norank;p__Bacteroidetes;c__Bacteroidia;o__Bacteroidales;f__Porphyromonadaceae;g__Parabacteroides;s__Parabacteroides_goldsteinii; OTU139	0	1	8	1	5	0	12	6	4	1	1	3	7	0	5	3	3	2	9	3	2	5	5	24	0	8	16	1	0	6	2	4	0	23	6	4	1	6	17	2	11	0	0	3	8	0	0	0	2
d__Bacteria;k__norank;p__Firmicutes;c__Clostridia;o__Clostridiales;f__Ruminococcaceae;g__Oscillibacter;s__unclassified_g__Oscillibacter; OTU140	0	10	2	0	0	1	10	0	22	0	0	19	4	0	14	3	6	20	3	0	0	1	0	6	0	6	2	14	0	1	3	1	4	0	0	2	3	5	5	3	0	2	0	17	3	0	6	0	3
d__Bacteria;k__norank;p__Firmicutes;c__Erysipelotrichia;o__Erysipelotrichales;f__Erysipelotrichaceae;g__unclassified_f__Erysipelotrichaceae;s__unclassified_f__Erysipelotrichaceae; OTU141	0	0	0	3	0	0	1	1	9	0	0	1	1	0	0	0	0	0	0	0	0	0	0	0	0	0	0	0	0	0	0	0	0	0	0	0	0	0	5	0	0	0	0	0	0	0	0	0	0
d__Bacteria;k__norank;p__Firmicutes;c__Clostridia;o__Clostridiales;f__Ruminococcaceae;g__unclassified_f__Ruminococcaceae;s__unclassified_f__Ruminococcaceae; OTU142	0	0	0	0	0	0	0	0	1	0	0	0	0	0	0	0	0	0	0	0	0	0	0	0	0	0	2	0	0	1	0	0	0	0	0	0	0	0	0	0	0	0	0	0	0	0	3	0	0
d__Bacteria;k__norank;p__Firmicutes;c__Erysipelotrichia;o__Erysipelotrichales;f__Erysipelotrichaceae;g__Erysipelatoclostridium;s__uncultured_bacterium_g__Erysipelatoclostridium; OTU143	0	22	75	15	32	16	18	12	117	25	43	8	19	0	15	27	21	49	23	68	31	18	12	28	0	7	7	6	0	9	61	1	26	18	16	61	10	68	14	106	27	23	0	37	29	0	47	2	25
d__Bacteria;k__norank;p__Tenericutes;c__Mollicutes;o__Mollicutes_RF9;f__norank_o__Mollicutes_RF9;g__norank_o__Mollicutes_RF9;s__uncultured_bacterium_g__norank_o__Mollicutes_RF9; OTU144	0	1	3	0	0	0	0	0	37	0	0	0	1	0	0	0	0	0	0	0	0	1	0	1	0	0	1	1	0	0	0	0	0	1	0	0	0	0	0	0	0	0	0	0	0	0	0	0	0
d__Bacteria;k__norank;p__Firmicutes;c__Clostridia;o__Clostridiales;f__Ruminococcaceae;g__unclassified_f__Ruminococcaceae;s__unclassified_f__Ruminococcaceae; OTU145	0	0	1	3	3	0	0	1	11	0	0	0	0	0	1	13	7	1	6	1	3	2	2	0	0	6	7	9	0	7	0	4	3	2	8	0	4	0	2	2	2	0	0	0	2	0	2	0	0
d__Bacteria;k__norank;p__Firmicutes;c__Clostridia;o__Clostridiales;f__Ruminococcaceae;g__unclassified_f__Ruminococcaceae;s__unclassified_f__Ruminococcaceae; OTU146	0	3	2	1	5	9	1	2	4	0	2	4	0	0	5	3	6	2	5	3	4	2	3	1	0	3	7	3	0	4	0	8	2	5	9	1	1	3	2	5	2	2	0	6	0	0	0	0	5
d__Bacteria;k__norank;p__Firmicutes;c__Clostridia;o__Clostridiales;f__Lachnospiraceae;g__Acetatifactor;s__unclassified_g__Acetatifactor; OTU147	0	2	2	1	1	0	0	6	9	0	2	2	1	0	12	0	5	11	3	0	1	0	0	1	0	6	0	0	0	0	0	0	9	0	0	4	1	7	8	0	0	1	0	6	0	0	0	0	12
d__Bacteria;k__norank;p__Firmicutes;c__Clostridia;o__Clostridiales;f__Ruminococcaceae;g__Ruminiclostridium_5;s__uncultured_bacterium_g__Ruminiclostridium_5; OTU148	0	0	0	0	2	0	0	0	0	15	0	0	0	0	0	0	0	0	1	0	0	12	0	0	0	0	2	196	0	0	0	0	0	0	0	0	0	0	0	0	0	0	0	0	49	0	0	0	0
d__Bacteria;k__norank;p__Firmicutes;c__Clostridia;o__Clostridiales;f__Ruminococcaceae;g__Ruminococcus_1;s__unclassified_g__Ruminococcus_1; OTU149	0	0	43	0	0	0	0	0	0	0	0	0	0	0	0	0	0	1	1	0	0	0	0	0	0	5	0	0	0	0	0	0	0	0	0	0	1	0	0	0	0	0	0	0	0	0	0	0	0
d__Bacteria;k__norank;p__Firmicutes;c__Clostridia;o__Clostridiales;f__Lachnospiraceae;g__unclassified_f__Lachnospiraceae;s__unclassified_f__Lachnospiraceae; OTU150	2	52	113	75	92	393	43	268	67	14	91	214	35	0	5	40	191	0	171	258	609	27	0	2	1	145	11	0	1	353	216	206	12	75	588	0	85	158	2	5	95	309	0	348	94	1	238	0	30
d__Bacteria;k__norank;p__Firmicutes;c__Clostridia;o__Clostridiales;f__Ruminococcaceae;g__Anaerotruncus;s__uncultured_organism_g__Anaerotruncus; OTU151	0	15	0	4	12	2	4	2	0	0	16	6	0	0	5	9	4	15	3	12	6	7	15	5	0	4	2	0	0	9	0	5	0	0	6	13	10	7	61	22	2	0	0	0	6	0	4	0	9
d__Bacteria;k__norank;p__Firmicutes;c__Clostridia;o__Clostridiales;f__Lachnospiraceae;g__unclassified_f__Lachnospiraceae;s__unclassified_f__Lachnospiraceae; OTU152	0	0	0	0	0	0	0	13	0	0	0	0	1	0	2	0	2	15	0	2	2	0	2	1	0	0	0	0	0	0	0	0	20	1	0	0	0	4	0	0	1	3	0	0	0	0	0	0	2
d__Bacteria;k__norank;p__Firmicutes;c__Clostridia;o__Clostridiales;f__Lachnospiraceae;g__Marvinbryantia;s__uncultured_bacterium_g__Marvinbryantia; OTU153	0	57	7	172	442	20	70	280	394	35	560	39	105	0	190	48	96	123	635	129	219	257	149	39	0	42	125	77	1	96	79	155	188	51	1	39	44	152	375	62	68	20	0	56	156	0	698	0	9
d__Bacteria;k__norank;p__Firmicutes;c__Clostridia;o__Clostridiales;f__Lachnospiraceae;g__Lachnospiraceae_UCG-001;s__unclassified_g__Lachnospiraceae_UCG-001; OTU154	0	0	13	18	11	16	1	2	1	7	3	7	21	0	40	5	47	6	0	4	25	15	0	1	0	77	3	122	0	6	0	3	20	0	6	0	6	3	4	29	1	2	0	64	13	0	8	0	11
d__Bacteria;k__norank;p__Firmicutes;c__Clostridia;o__Clostridiales;f__Lachnospiraceae;g__norank_f__Lachnospiraceae;s__unclassified_g__norank_f__Lachnospiraceae; OTU155	0	1	0	1	4	16	10	1	16	8	0	7	2	0	14	0	3	2	16	0	4	5	0	3	0	10	3	8	0	1	0	4	1	4	17	3	5	0	0	3	3	29	0	11	0	0	1	0	34
d__Bacteria;k__norank;p__Firmicutes;c__Clostridia;o__Clostridiales;f__Christensenellaceae;g__norank_f__Christensenellaceae;s__uncultured_bacterium_g__norank_f__Christensenellaceae; OTU156	0	1	1	1	0	2	0	0	6	0	0	2	0	0	0	0	1	2	0	1	2	0	2	0	0	2	1	2	0	0	2	2	2	2	0	1	0	0	0	3	0	0	0	2	0	0	0	0	2
d__Bacteria;k__norank;p__Firmicutes;c__Clostridia;o__Clostridiales;f__Ruminococcaceae;g__unclassified_f__Ruminococcaceae;s__unclassified_f__Ruminococcaceae; OTU157	0	0	0	1	2	0	0	1	0	0	0	0	0	0	0	2	0	0	0	0	0	1	0	0	0	0	2	0	0	0	0	8	0	0	1	0	0	0	0	0	0	0	0	0	0	0	0	0	0
d__Bacteria;k__norank;p__Actinobacteria;c__Actinobacteria;o__Coriobacteriales;f__Coriobacteriaceae;g__Gordonibacter;s__unclassified_g__Gordonibacter; OTU158	0	0	0	0	1	1	2	1	2	1	0	0	0	0	0	0	3	0	1	1	0	1	1	1	0	0	3	4	0	0	0	1	0	1	0	0	0	1	1	1	0	0	0	0	0	0	0	0	0
d__Bacteria;k__norank;p__Firmicutes;c__Clostridia;o__Clostridiales;f__Ruminococcaceae;g__Ruminococcus_1;s__unclassified_g__Ruminococcus_1; OTU159	0	4	0	202	63	0	0	34	955	1	10	28	114	0	0	12	25	142	78	3	178	7	265	426	0	197	25	2	3	96	0	48	391	4	2	375	11	0	199	92	176	0	0	2	14	0	115	0	168
d__Bacteria;k__norank;p__Firmicutes;c__Clostridia;o__Clostridiales;f__Lachnospiraceae;g__Coprococcus_1;s__uncultured_bacterium_g__Coprococcus_1; OTU160	0	1	10	3	2	12	8	6	26	7	0	5	13	0	4	0	7	5	5	1	3	2	5	2	0	18	4	11	0	4	1	5	1	4	11	16	5	10	10	10	1	0	0	4	2	0	3	0	17
d__Bacteria;k__norank;p__Firmicutes;c__Clostridia;o__Clostridiales;f__Lachnospiraceae;g__Blautia;s__unclassified_g__Blautia; OTU161	0	8	7	13	178	15	125	103	225	9	606	17	45	0	177	109	48	71	19	110	31	68	109	23	2	33	455	5	2	22	1	81	9	34	51	35	44	63	67	40	48	7	0	14	121	3	172	0	25
d__Bacteria;k__norank;p__Firmicutes;c__Clostridia;o__Clostridiales;f__Ruminococcaceae;g__Ruminococcaceae_NK4A214_group;s__gut_metagenome_g__Ruminococcaceae_NK4A214_group; OTU162	0	68	6	30	27	14	11	48	3	2	26	41	21	0	10	4	75	26	0	3	3	4	44	9	0	35	10	3	0	16	0	10	6	2	1	0	17	31	4	13	2	13	1	35	23	0	17	0	1
d__Bacteria;k__norank;p__Firmicutes;c__Clostridia;o__Clostridiales;f__Lachnospiraceae;g__norank_f__Lachnospiraceae;s__unclassified_g__norank_f__Lachnospiraceae; OTU163	0	22	19	4	8	32	17	10	61	73	9	12	10	0	17	26	29	26	48	6	20	11	11	10	0	25	109	135	0	15	0	35	8	4	38	10	18	9	2	21	15	32	0	82	14	0	31	0	28
d__Bacteria;k__norank;p__Tenericutes;c__Mollicutes;o__Mollicutes_RF9;f__norank_o__Mollicutes_RF9;g__norank_o__Mollicutes_RF9;s__uncultured_bacterium_g__norank_o__Mollicutes_RF9; OTU164	0	0	0	0	0	0	0	0	7	3	2	3	0	0	3	0	0	0	0	0	17	0	0	0	0	0	1	0	0	4	0	0	7	0	8	0	0	0	1	1	0	0	0	0	0	0	13	0	3
d__Bacteria;k__norank;p__Firmicutes;c__Clostridia;o__Clostridiales;f__Lachnospiraceae;g__unclassified_f__Lachnospiraceae;s__unclassified_f__Lachnospiraceae; OTU165	0	28	6	19	31	41	33	14	15	9	0	3	50	0	5	0	33	4	0	2	2	4	3	12	0	15	0	0	0	0	1	0	20	10	5	26	0	0	2	27	23	68	0	9	0	1	0	0	37
d__Bacteria;k__norank;p__Firmicutes;c__Clostridia;o__Clostridiales;f__Lachnospiraceae;g__Lachnospiraceae_NK4A136_group;s__uncultured_bacterium_g__Lachnospiraceae_NK4A136_group; OTU166	0	102	24	48	103	483	173	359	160	83	51	165	131	0	53	68	71	163	117	76	89	57	49	3	0	238	43	93	0	633	11	190	14	25	254	7	218	48	26	26	4	2	0	307	16	0	223	8	147
d__Bacteria;k__norank;p__Firmicutes;c__Clostridia;o__Clostridiales;f__Lachnospiraceae;g__norank_f__Lachnospiraceae;s__unclassified_g__norank_f__Lachnospiraceae; OTU167	1	1	6	3	3	21	2	12	5	7	2	5	10	0	6	0	8	19	5	3	9	4	2	5	0	16	0	20	1	1	1	22	28	4	5	3	4	5	6	17	9	4	0	19	1	0	0	0	10
d__Bacteria;k__norank;p__Firmicutes;c__Clostridia;o__Clostridiales;f__Ruminococcaceae;g__Ruminococcus_1;s__unclassified_g__Ruminococcus_1; OTU168	0	2	0	1	6	8	0	9	0	3	1	5	5	0	0	3	4	0	0	2	0	0	2	0	0	2	1	6	0	3	0	4	0	0	21	0	5	3	0	10	0	0	0	3	3	0	0	0	4
d__Bacteria;k__norank;p__Firmicutes;c__Clostridia;o__Clostridiales;f__Ruminococcaceae;g__Ruminiclostridium_5;s__uncultured_Clostridiales_bacterium_g__Ruminiclostridium_5; OTU169	0	0	0	5	0	6	0	0	5	47	5	13	3	0	0	0	7	11	3	7	0	1	0	2	0	0	4	18	0	5	2	22	12	0	0	1	1	0	3	1	1	9	0	2	0	0	1	0	7
d__Bacteria;k__norank;p__Firmicutes;c__Clostridia;o__Clostridiales;f__Ruminococcaceae;g__Ruminococcus_1;s__unclassified_g__Ruminococcus_1; OTU170	1	245	871	554	1067	138	5	608	1	213	1192	424	209	1	114	147	280	248	0	943	323	149	158	0	0	208	153	507	2	128	0	242	0	70	406	0	763	424	22	349	234	11	0	197	221	1	253	1	418
d__Bacteria;k__norank;p__Firmicutes;c__Clostridia;o__Clostridiales;f__Lachnospiraceae;g__Lachnospiraceae_NK4A136_group;s__unclassified_g__Lachnospiraceae_NK4A136_group; OTU171	0	26	16	24	12	56	57	35	15	3	15	7	148	0	174	9	138	53	99	21	147	2	13	1	0	179	0	74	0	20	3	13	39	2	118	28	13	20	11	19	16	0	0	29	2	0	40	0	91
d__Bacteria;k__norank;p__Firmicutes;c__Clostridia;o__Clostridiales;f__Clostridiaceae_1;g__Clostridium_sensu_stricto_1;s__uncultured_bacterium_g__Clostridium_sensu_stricto_1; OTU172	0	16	15	177	1584	44	82	17	22	57	83	58	127	1	0	7	232	45	2	10	22	7	17	3	22	9	2	18	3	58	4	7	23	1	0	1	37	6	4	331	12	458	0	5	0	4	412	8	85
d__Bacteria;k__norank;p__Firmicutes;c__Clostridia;o__Clostridiales;f__Ruminococcaceae;g__Ruminococcaceae_UCG-013;s__unclassified_g__Ruminococcaceae_UCG-013; OTU173	0	0	0	5	0	6	0	0	0	0	0	1	1	0	0	0	0	4	3	1	0	0	0	1	0	0	0	2	0	0	12	0	12	1	0	0	0	1	0	8	1	0	0	0	0	0	0	0	3
d__Bacteria;k__norank;p__Firmicutes;c__Clostridia;o__Clostridiales;f__Ruminococcaceae;g__unclassified_f__Ruminococcaceae;s__unclassified_f__Ruminococcaceae; OTU174	0	2	9	4	4	0	8	2	0	0	1	5	16	0	2	0	5	2	0	4	11	0	0	2	0	16	0	0	0	0	1	1	0	0	7	1	2	6	10	2	4	0	0	4	0	0	0	0	4
d__Bacteria;k__norank;p__Firmicutes;c__Clostridia;o__Clostridiales;f__Lachnospiraceae;g__[Eubacterium]_xylanophilum_group;s__uncultured_bacterium_g__[Eubacterium]_xylanophilum_group; OTU175	0	11	67	84	87	148	32	47	128	192	150	173	40	0	20	47	114	129	286	40	56	56	84	37	0	218	233	20	0	58	0	197	17	18	84	24	85	76	21	155	26	6	0	243	7	1	42	0	45
d__Bacteria;k__norank;p__Firmicutes;c__Clostridia;o__Clostridiales;f__Lachnospiraceae;g__unclassified_f__Lachnospiraceae;s__unclassified_f__Lachnospiraceae; OTU176	2	31	39	39	163	104	42	142	37	210	143	123	181	0	147	23	175	179	0	36	142	54	159	4	1	118	213	371	0	101	12	43	0	22	70	15	96	30	43	18	103	29	0	116	32	1	69	1	163
d__Bacteria;k__norank;p__Firmicutes;c__Clostridia;o__Clostridiales;f__Ruminococcaceae;g__norank_f__Ruminococcaceae;s__Ruminococcaceae_bacterium_AM2; OTU177	0	3	0	11	1	30	1	24	15	39	0	25	10	0	1	2	6	2	3	1	9	48	5	1	0	24	3	16	0	2	0	72	0	1	89	8	23	5	3	0	2	0	0	7	0	0	3	0	1
d__Bacteria;k__norank;p__Firmicutes;c__Clostridia;o__Clostridiales;f__Ruminococcaceae;g__unclassified_f__Ruminococcaceae;s__unclassified_f__Ruminococcaceae; OTU178	0	0	1	0	2	5	0	1	1	0	0	1	0	0	0	1	0	2	0	0	1	0	1	1	0	1	2	0	0	0	1	1	1	0	1	0	3	1	0	0	1	0	0	2	0	0	0	0	4
d__Bacteria;k__norank;p__Firmicutes;c__Clostridia;o__Clostridiales;f__Ruminococcaceae;g__Ruminococcaceae_UCG-010;s__unclassified_g__Ruminococcaceae_UCG-010; OTU179	0	3	19	7	6	10	0	4	13	0	6	4	6	0	8	14	6	4	2	5	3	4	4	0	0	3	6	6	0	1	0	6	4	2	5	0	4	2	2	6	10	0	0	7	1	0	0	0	3
d__Bacteria;k__norank;p__Firmicutes;c__Clostridia;o__Clostridiales;f__Family_XIII;g__Family_XIII_AD3011_group;s__uncultured_bacterium_g__Family_XIII_AD3011_group; OTU180	0	0	3	1	1	1	3	2	3	0	0	3	1	0	1	0	1	0	0	1	3	0	4	2	0	4	1	0	0	1	1	1	1	0	2	4	1	0	2	4	1	0	0	2	1	0	3	0	1
d__Bacteria;k__norank;p__Firmicutes;c__Clostridia;o__Clostridiales;f__Ruminococcaceae;g__Ruminococcaceae_UCG-009;s__uncultured_bacterium_g__Ruminococcaceae_UCG-009; OTU181	0	0	0	0	2	0	0	1	0	0	0	0	0	0	1	0	1	0	0	0	0	0	0	0	0	0	1	0	0	0	0	0	0	0	0	0	0	0	0	0	1	0	0	0	0	0	0	0	0
d__Bacteria;k__norank;p__Firmicutes;c__unclassified_p__Firmicutes;o__unclassified_p__Firmicutes;f__unclassified_p__Firmicutes;g__unclassified_p__Firmicutes;s__unclassified_p__Firmicutes; OTU182	0	0	1	1	5	0	6	0	1	4	1	0	0	0	0	0	1	1	0	9	0	0	1	1	0	1	3	12	0	0	3	1	2	0	0	2	0	3	0	1	0	0	0	1	0	0	2	0	1
d__Bacteria;k__norank;p__Firmicutes;c__Clostridia;o__Clostridiales;f__Lachnospiraceae;g__unclassified_f__Lachnospiraceae;s__unclassified_f__Lachnospiraceae; OTU183	0	4	0	0	52	64	11	6	0	0	0	5	9	0	3	0	39	95	11	5	5	2	0	1	0	55	0	0	0	11	17	0	53	0	6	1	0	6	0	2	0	101	0	0	0	0	7	0	38
d__Bacteria;k__norank;p__Firmicutes;c__Erysipelotrichia;o__Erysipelotrichales;f__Erysipelotrichaceae;g__unclassified_f__Erysipelotrichaceae;s__unclassified_f__Erysipelotrichaceae; OTU184	0	0	0	3	23	0	0	3	0	0	0	0	0	0	1	0	0	1	0	0	1	0	1	0	0	0	0	0	0	0	0	0	0	2	0	0	0	1	0	0	0	0	0	0	0	0	1	0	0
d__Bacteria;k__norank;p__Bacteroidetes;c__Bacteroidia;o__Bacteroidales;f__Bacteroidales_S24-7_group;g__norank_f__Bacteroidales_S24-7_group;s__uncultured_bacterium_g__norank_f__Bacteroidales_S24-7_group; OTU185	0	22	30	2	207	85	109	173	0	41	85	55	49	0	118	31	12	171	138	166	0	101	14	0	2	207	194	56	0	153	138	211	150	1	60	0	89	47	41	150	45	4	0	23	5	1	34	2	46
d__Bacteria;k__norank;p__Bacteroidetes;c__Bacteroidia;o__Bacteroidales;f__Bacteroidales_S24-7_group;g__norank_f__Bacteroidales_S24-7_group;s__uncultured_bacterium_g__norank_f__Bacteroidales_S24-7_group; OTU186	0	8	56	14	35	44	7	10	18	33	28	207	36	0	54	8	41	96	71	20	9	326	45	18	0	17	31	26	0	22	2	19	15	10	102	34	16	24	16	27	2	2	0	91	145	1	11	0	25
d__Bacteria;k__norank;p__Firmicutes;c__Clostridia;o__Clostridiales;f__Ruminococcaceae;g__Ruminiclostridium;s__unclassified_g__Ruminiclostridium; OTU187	0	0	2	1	2	0	1	1	4	0	0	0	0	0	2	0	0	0	0	0	0	1	0	0	0	0	0	1	0	1	0	1	0	0	1	0	1	0	0	0	1	0	0	1	0	0	0	0	0
d__Bacteria;k__norank;p__Tenericutes;c__Mollicutes;o__Mollicutes_RF9;f__norank_o__Mollicutes_RF9;g__norank_o__Mollicutes_RF9;s__unclassified_g__norank_o__Mollicutes_RF9; OTU188	0	0	0	0	3	0	0	0	0	0	0	0	0	0	0	0	0	0	0	0	0	0	0	0	0	0	0	0	0	0	0	0	0	0	0	0	0	0	0	0	0	0	0	0	0	0	0	0	0
d__Bacteria;k__norank;p__Firmicutes;c__Clostridia;o__Clostridiales;f__Lachnospiraceae;g__unclassified_f__Lachnospiraceae;s__unclassified_f__Lachnospiraceae; OTU189	0	2	1	1	3	1	5	4	4	1	1	0	1	0	2	7	0	1	3	0	2	2	1	0	0	3	6	0	0	0	1	2	1	2	1	7	0	2	0	2	1	1	0	1	2	0	0	0	0
d__Bacteria;k__norank;p__Firmicutes;c__Clostridia;o__Clostridiales;f__Ruminococcaceae;g__Ruminococcaceae_UCG-014;s__uncultured_bacterium_g__Ruminococcaceae_UCG-014; OTU190	0	11	6	4	15	12	2	23	21	4	2	21	5	0	8	65	11	4	14	12	7	12	3	25	0	15	40	5	0	2	13	8	9	12	3	0	16	3	4	14	1	0	0	6	15	0	7	0	16
d__Bacteria;k__norank;p__Firmicutes;c__Clostridia;o__Clostridiales;f__Lachnospiraceae;g__Blautia;s__unclassified_g__Blautia; OTU191	0	0	0	43	3	1	173	4	374	0	11	2	34	0	6	46	105	97	1	5	71	1	134	56	0	3	77	0	1	140	2	3	1	1	0	139	1	5	138	6	4	0	0	0	0	0	25	1	4
d__Bacteria;k__norank;p__Actinobacteria;c__Actinobacteria;o__Coriobacteriales;f__Coriobacteriaceae;g__Collinsella;s__uncultured_bacterium_g__Collinsella; OTU192	0	1	0	0	4	0	10	4	1	1	2	2	0	0	3	3	2	1	0	0	0	1	11	1	0	2	7	0	1	2	0	0	0	1	0	2	2	3	3	0	5	0	0	1	0	0	5	0	1
d__Bacteria;k__norank;p__Firmicutes;c__Clostridia;o__Clostridiales;f__Clostridiales_vadinBB60_group;g__norank_f__Clostridiales_vadinBB60_group;s__unclassified_g__norank_f__Clostridiales_vadinBB60_group; OTU193	0	0	7	1	2	1	1	0	0	0	1	1	1	0	1	0	0	2	0	2	2	0	0	0	0	0	0	0	0	0	3	0	1	3	1	0	9	0	0	1	0	0	0	1	0	0	3	0	2
d__Bacteria;k__norank;p__Firmicutes;c__Clostridia;o__Clostridiales;f__Ruminococcaceae;g__Ruminococcaceae_UCG-014;s__unclassified_g__Ruminococcaceae_UCG-014; OTU194	0	1	6	8	1	2	3	3	2	0	18	24	33	0	5	55	6	5	22	11	2	43	1	9	0	5	6	0	0	13	1	16	7	1	0	0	8	11	4	9	1	1	0	10	118	0	15	0	2
d__Bacteria;k__norank;p__Firmicutes;c__Clostridia;o__Clostridiales;f__Lachnospiraceae;g__unclassified_f__Lachnospiraceae;s__unclassified_f__Lachnospiraceae; OTU195	0	0	0	0	0	1	0	0	0	0	0	0	0	0	1	0	0	0	0	0	0	0	0	0	0	0	0	0	0	0	0	0	0	2	0	0	0	0	0	17	0	1	0	0	0	0	0	0	1
d__Bacteria;k__norank;p__Firmicutes;c__Clostridia;o__Clostridiales;f__Ruminococcaceae;g__Candidatus_Soleaferrea;s__Ruminococcaceae_bacterium_GD6; OTU196	0	5	1	6	1	6	12	5	21	8	16	8	4	0	5	9	9	10	15	29	7	4	3	4	0	6	21	1	0	7	4	24	7	7	6	4	9	9	9	2	4	3	0	3	10	0	15	0	9
d__Bacteria;k__norank;p__Actinobacteria;c__Actinobacteria;o__Coriobacteriales;f__Coriobacteriaceae;g__Enterorhabdus;s__uncultured_bacterium_g__Enterorhabdus; OTU197	0	0	0	0	0	0	0	2	0	0	2	0	0	0	0	0	0	0	0	1	0	0	0	0	0	0	1	1	0	2	0	0	0	0	0	0	0	1	0	0	0	0	0	0	1	0	4	0	0
d__Bacteria;k__norank;p__Firmicutes;c__Clostridia;o__Clostridiales;f__Lachnospiraceae;g__Lachnospiraceae_UCG-010;s__uncultured_bacterium_g__Lachnospiraceae_UCG-010; OTU198	0	1	1	2	1	0	0	0	0	0	0	3	2	0	1	0	0	3	0	0	0	0	0	0	0	2	0	2	0	0	0	0	0	1	0	0	1	0	0	3	0	0	0	0	0	0	1	0	1
d__Bacteria;k__norank;p__Actinobacteria;c__Actinobacteria;o__Coriobacteriales;f__Coriobacteriaceae;g__Enterorhabdus;s__unclassified_g__Enterorhabdus; OTU199	0	1	0	0	4	0	2	1	3	0	2	0	0	0	0	0	0	1	0	1	0	0	0	3	0	0	2	2	0	0	1	0	0	0	0	0	0	3	0	0	0	0	0	1	0	0	2	0	0
d__Bacteria;k__norank;p__Firmicutes;c__Clostridia;o__Clostridiales;f__Ruminococcaceae;g__Anaerotruncus;s__uncultured_bacterium_g__Anaerotruncus; OTU200	0	16	13	6	1	13	33	3	25	3	7	14	33	0	9	5	15	0	1	0	6	3	6	1	0	8	37	2	0	4	3	9	10	17	2	4	10	8	19	7	2	1	0	14	2	0	2	0	2
d__Bacteria;k__norank;p__Firmicutes;c__Clostridia;o__Clostridiales;f__Lachnospiraceae;g__Blautia;s__unclassified_g__Blautia; OTU201	0	2	1	0	0	0	0	1	2	0	0	0	0	0	2	0	0	0	0	1	0	0	0	0	0	1	0	0	0	0	0	0	0	0	0	0	0	1	0	0	0	0	0	0	1	1	0	0	0
d__Bacteria;k__norank;p__Firmicutes;c__Clostridia;o__Clostridiales;f__Lachnospiraceae;g__unclassified_f__Lachnospiraceae;s__unclassified_f__Lachnospiraceae; OTU202	0	0	0	1	3	0	2	2	3	1	0	2	2	0	0	0	13	3	0	0	2	0	0	0	0	2	0	0	0	0	0	0	6	0	0	2	0	0	0	0	2	2	0	0	0	0	0	0	2
d__Bacteria;k__norank;p__Firmicutes;c__Clostridia;o__Clostridiales;f__Lachnospiraceae;g__norank_f__Lachnospiraceae;s__Clostridium_sp._Culture-27; OTU203	0	2	0	0	0	0	2	0	0	0	0	0	5	0	2	0	2	0	0	6	0	0	0	0	0	2	0	0	0	0	2	0	3	0	0	0	0	0	2	4	0	0	0	0	0	0	0	0	4
d__Bacteria;k__norank;p__Firmicutes;c__Clostridia;o__Clostridiales;f__Lachnospiraceae;g__unclassified_f__Lachnospiraceae;s__unclassified_f__Lachnospiraceae; OTU204	0	7	14	20	4	69	8	22	26	12	11	5	11	0	4	4	14	5	10	5	29	5	5	2	0	23	8	50	0	3	1	6	2	5	11	3	10	6	11	22	5	4	0	19	7	0	1	0	25
d__Bacteria;k__norank;p__Firmicutes;c__Clostridia;o__Clostridiales;f__Lachnospiraceae;g__Blautia;s__unclassified_g__Blautia; OTU205	0	0	0	0	3	0	87	6	440	2	72	1	1	0	31	11	76	361	0	40	0	0	51	1	0	5	1414	14	1	3	0	3	1	0	0	152	0	1	157	16	5	0	0	0	11	3	571	0	1
d__Bacteria;k__norank;p__Firmicutes;c__Clostridia;o__Clostridiales;f__Lachnospiraceae;g__unclassified_f__Lachnospiraceae;s__unclassified_f__Lachnospiraceae; OTU206	0	0	0	0	0	0	0	0	0	0	0	0	0	0	0	0	0	0	0	0	0	2	0	0	0	0	0	0	0	0	0	0	0	0	0	0	0	0	0	0	0	0	0	0	1	0	1	0	0
d__Bacteria;k__norank;p__Firmicutes;c__Clostridia;o__Clostridiales;f__Ruminococcaceae;g__Anaerotruncus;s__Clostridium_sp._YIT_12070; OTU207	0	5	0	7	2	1	2	0	0	0	0	5	0	0	1	3	6	0	1	7	3	0	6	0	0	5	1	0	0	0	0	8	3	0	1	6	7	1	0	6	0	4	0	2	1	0	1	0	4
d__Bacteria;k__norank;p__Firmicutes;c__Clostridia;o__Clostridiales;f__Ruminococcaceae;g__Ruminococcus_1;s__uncultured_Firmicutes_bacterium_g__Ruminococcus_1; OTU208	0	0	0	0	0	0	6	0	0	0	0	55	0	0	55	0	0	0	0	0	117	247	0	0	0	0	0	0	0	0	0	0	0	0	0	0	0	0	0	0	0	0	0	0	0	0	0	0	0
d__Bacteria;k__norank;p__Actinobacteria;c__Actinobacteria;o__Bifidobacteriales;f__Bifidobacteriaceae;g__Bifidobacterium;s__Bifidobacterium_breve; OTU209	0	0	0	0	0	0	0	0	1	0	0	0	1	0	0	0	0	0	0	0	15	0	0	0	0	0	0	0	0	0	0	0	0	0	0	0	0	0	0	0	0	0	0	0	0	0	0	0	0
d__Bacteria;k__norank;p__Firmicutes;c__Clostridia;o__Clostridiales;f__Clostridiales_vadinBB60_group;g__norank_f__Clostridiales_vadinBB60_group;s__unclassified_g__norank_f__Clostridiales_vadinBB60_group; OTU210	0	1	0	0	0	0	0	0	0	0	0	0	0	0	1	0	0	0	0	0	2	0	0	0	0	0	0	0	0	0	0	0	1	1	0	0	0	0	0	0	0	0	0	2	0	0	0	0	0
d__Bacteria;k__norank;p__Bacteroidetes;c__Bacteroidia;o__Bacteroidales;f__Bacteroidales_S24-7_group;g__norank_f__Bacteroidales_S24-7_group;s__uncultured_bacterium_g__norank_f__Bacteroidales_S24-7_group; OTU211	0	41	13	110	383	107	28	19	108	20	5	93	95	0	22	134	41	65	6	30	1	10	111	27	0	99	83	36	0	146	101	488	260	147	6	4	170	150	66	64	95	17	0	29	161	0	3	0	46
d__Bacteria;k__norank;p__Bacteroidetes;c__Bacteroidia;o__Bacteroidales;f__Bacteroidales_S24-7_group;g__norank_f__Bacteroidales_S24-7_group;s__uncultured_bacterium_g__norank_f__Bacteroidales_S24-7_group; OTU212	0	5	2	7	17	16	0	3	17	0	4	6	11	0	4	10	3	8	0	3	1	3	2	3	0	3	3	11	0	6	2	23	7	12	0	0	7	9	26	2	1	2	0	10	1	0	0	0	1
d__Bacteria;k__norank;p__Firmicutes;c__Clostridia;o__Clostridiales;f__Ruminococcaceae;g__Ruminococcaceae_NK4A214_group;s__unclassified_g__Ruminococcaceae_NK4A214_group; OTU213	0	22	16	3	15	4	1	14	8	3	8	22	13	0	13	21	10	9	63	8	9	10	4	23	0	7	19	12	0	10	3	14	9	3	12	6	20	13	3	10	28	0	0	13	2	0	0	0	14
d__Bacteria;k__norank;p__Firmicutes;c__Clostridia;o__Clostridiales;f__Christensenellaceae;g__Christensenellaceae_R-7_group;s__unclassified_g__Christensenellaceae_R-7_group; OTU214	0	5	1	0	0	0	1	2	3	0	1	0	0	0	0	1	2	1	0	1	2	0	8	0	0	2	3	1	0	4	0	3	0	0	1	0	0	0	1	2	0	0	0	3	0	0	0	0	0
d__Bacteria;k__norank;p__Bacteroidetes;c__Bacteroidia;o__Bacteroidales;f__Prevotellaceae;g__unclassified_f__Prevotellaceae;s__unclassified_f__Prevotellaceae; OTU215	0	4	0	3	2	0	0	8	2	0	3	4	6	0	11	4	2	2	4	2	1	4	5	0	0	3	1	2	0	2	4	3	14	4	1	1	8	2	0	2	1	0	0	13	4	0	0	0	0
d__Bacteria;k__norank;p__Firmicutes;c__Clostridia;o__Clostridiales;f__Ruminococcaceae;g__[Eubacterium]_coprostanoligenes_group;s__unclassified_g__[Eubacterium]_coprostanoligenes_group; OTU216	0	0	0	2	0	0	0	0	4	0	0	1	2	0	2	2	0	0	0	0	0	0	0	0	0	1	0	0	0	0	0	2	0	1	0	0	0	2	0	0	0	0	0	4	0	0	0	0	0
d__Bacteria;k__norank;p__Tenericutes;c__Mollicutes;o__Mollicutes_RF9;f__norank_o__Mollicutes_RF9;g__norank_o__Mollicutes_RF9;s__uncultured_bacterium_g__norank_o__Mollicutes_RF9; OTU217	0	0	0	0	0	0	0	2	0	0	0	0	0	0	0	0	4	0	0	0	1	0	0	0	0	0	0	0	0	0	0	0	0	0	0	0	0	0	0	0	0	0	0	0	0	0	0	0	0
d__Bacteria;k__norank;p__Firmicutes;c__Clostridia;o__Clostridiales;f__Ruminococcaceae;g__Ruminococcaceae_UCG-005;s__uncultured_bacterium_g__Ruminococcaceae_UCG-005; OTU218	0	21	0	19	0	1	29	5	0	0	18	10	6	0	7	2	14	14	0	23	19	16	20	81	0	7	15	3	0	13	0	7	0	10	1	9	9	25	36	22	3	0	0	1	32	0	43	0	8
d__Bacteria;k__norank;p__Bacteroidetes;c__Bacteroidia;o__Bacteroidales;f__Porphyromonadaceae;g__Parabacteroides;s__unclassified_g__Parabacteroides; OTU219	0	0	1	15	3	0	6	0	0	0	0	0	14	0	0	0	1	1	0	1	0	0	1	0	0	3	7	1	0	1	0	0	0	0	1	2	0	0	0	1	1	0	0	0	0	0	1	0	4
d__Bacteria;k__norank;p__Firmicutes;c__Clostridia;o__Clostridiales;f__Ruminococcaceae;g__Ruminococcaceae_UCG-005;s__uncultured_Clostridiales_bacterium_g__Ruminococcaceae_UCG-005; OTU220	0	1	1	0	1	12	3	2	0	0	0	0	3	0	2	0	2	1	0	2	26	0	0	0	0	8	0	0	0	0	4	1	7	3	1	0	0	0	0	6	0	0	0	1	0	0	0	0	0
d__Bacteria;k__norank;p__Firmicutes;c__Clostridia;o__Clostridiales;f__Christensenellaceae;g__Christensenellaceae_R-7_group;s__uncultured_prokaryote_g__Christensenellaceae_R-7_group; OTU221	0	39	0	16	22	4	109	86	14	3	143	12	33	0	27	287	110	97	7	139	17	35	251	7	0	35	53	1	0	37	0	4	0	27	11	0	6	0	129	54	133	4	0	5	28	0	59	0	11
d__Bacteria;k__norank;p__Firmicutes;c__Clostridia;o__Clostridiales;f__Ruminococcaceae;g__Butyricicoccus;s__unclassified_g__Butyricicoccus; OTU222	0	0	9	0	8	0	18	1	3	0	3	10	3	0	1	0	0	11	13	6	14	0	8	0	0	1	0	0	0	2	3	0	5	0	0	0	2	0	0	1	0	1	0	0	1	0	0	0	1
d__Bacteria;k__norank;p__Firmicutes;c__Clostridia;o__Clostridiales;f__Lachnospiraceae;g__unclassified_f__Lachnospiraceae;s__unclassified_f__Lachnospiraceae; OTU223	0	0	4	1	6	2	3	2	4	1	3	2	0	0	1	2	1	2	10	7	6	2	2	2	0	3	6	2	0	1	0	3	1	1	1	7	1	0	2	2	2	4	0	0	2	0	3	0	3
d__Bacteria;k__norank;p__Firmicutes;c__Clostridia;o__Clostridiales;f__Lachnospiraceae;g__unclassified_f__Lachnospiraceae;s__unclassified_f__Lachnospiraceae; OTU224	0	0	1	1	0	3	0	2	2	0	0	1	2	0	4	7	8	2	0	2	2	0	1	0	0	1	0	0	0	2	0	5	1	0	0	2	0	0	1	1	1	0	0	3	0	0	2	0	0
d__Bacteria;k__norank;p__Tenericutes;c__Mollicutes;o__Mollicutes_RF9;f__norank_o__Mollicutes_RF9;g__norank_o__Mollicutes_RF9;s__unclassified_g__norank_o__Mollicutes_RF9; OTU225	0	2	0	3	0	0	0	0	0	2	1	0	0	0	0	2	0	0	3	11	0	5	0	1	0	0	0	0	0	1	0	2	0	0	1	48	0	0	1	0	0	0	0	0	0	0	0	0	0
d__Bacteria;k__norank;p__Firmicutes;c__Clostridia;o__Clostridiales;f__Ruminococcaceae;g__[Eubacterium]_coprostanoligenes_group;s__unclassified_g__[Eubacterium]_coprostanoligenes_group; OTU226	0	0	0	0	0	0	0	0	0	0	0	0	0	0	0	0	0	0	0	0	0	0	0	0	0	0	0	0	0	0	0	0	0	0	0	2	0	0	0	0	0	1	0	1	0	0	0	0	0
d__Bacteria;k__norank;p__Proteobacteria;c__Alphaproteobacteria;o__Rhodospirillales;f__Rhodospirillaceae;g__norank_f__Rhodospirillaceae;s__gut_metagenome_g__norank_f__Rhodospirillaceae; OTU227	0	9	13	0	3	1	3	0	2	0	1	1	24	0	25	0	0	1	0	1	0	0	3	1	0	1	1	0	0	0	0	3	1	2	0	3	1	0	59	1	0	0	0	1	3	0	0	0	1
d__Bacteria;k__norank;p__Firmicutes;c__Clostridia;o__Clostridiales;f__Ruminococcaceae;g__unclassified_f__Ruminococcaceae;s__unclassified_f__Ruminococcaceae; OTU228	0	0	2	0	1	1	2	0	37	1	0	0	0	0	0	0	0	0	3	13	2	1	0	1	0	0	1	2	0	2	1	0	2	0	0	6	3	1	0	6	1	2	0	1	0	0	0	0	12
d__Bacteria;k__norank;p__Firmicutes;c__Clostridia;o__Clostridiales;f__Lachnospiraceae;g__unclassified_f__Lachnospiraceae;s__unclassified_f__Lachnospiraceae; OTU229	0	0	0	0	0	0	1	0	3	0	0	0	0	0	18	0	0	0	0	0	0	0	0	0	0	0	5	0	0	0	0	0	0	0	0	15	0	1	0	0	0	0	0	0	0	0	0	0	0
d__Bacteria;k__norank;p__Firmicutes;c__Clostridia;o__Clostridiales;f__Lachnospiraceae;g__unclassified_f__Lachnospiraceae;s__unclassified_f__Lachnospiraceae; OTU230	0	0	0	0	0	1	2	1	0	0	1	2	0	0	1	0	2	14	2	0	0	0	1	0	0	0	1	1	0	0	0	2	0	0	0	37	0	0	3	6	0	0	0	0	1	0	0	0	2
d__Bacteria;k__norank;p__Bacteroidetes;c__Bacteroidia;o__Bacteroidales;f__Bacteroidales_S24-7_group;g__norank_f__Bacteroidales_S24-7_group;s__uncultured_bacterium_g__norank_f__Bacteroidales_S24-7_group; OTU231	0	0	0	0	0	0	0	0	0	0	0	0	0	0	0	0	0	0	0	0	0	0	0	0	2	0	0	0	2	0	0	0	3	0	0	3228	0	0	0	0	0	0	0	0	0	0	0	0	0
d__Bacteria;k__norank;p__Tenericutes;c__Mollicutes;o__Mollicutes_RF9;f__norank_o__Mollicutes_RF9;g__norank_o__Mollicutes_RF9;s__uncultured_Erysipelotrichaceae_bacterium_g__norank_o__Mollicutes_RF9; OTU232	0	0	0	3	3	5	5	18	31	0	6	6	5	0	28	10	6	4	9	13	16	0	6	1	0	4	2	0	0	4	0	4	9	1	13	62	0	3	5	5	0	3	0	3	3	0	3	0	11
d__Bacteria;k__norank;p__Bacteroidetes;c__Bacteroidia;o__Bacteroidales;f__Bacteroidales_S24-7_group;g__norank_f__Bacteroidales_S24-7_group;s__uncultured_bacterium_g__norank_f__Bacteroidales_S24-7_group; OTU233	2	96	4	84	81	202	55	168	280	120	203	40	296	0	30	362	72	19	309	751	5	234	17	28	0	60	122	255	1	185	458	218	449	600	130	186	139	233	16	33	164	103	0	63	8	1	216	1	54
d__Bacteria;k__norank;p__Firmicutes;c__Clostridia;o__Clostridiales;f__Lachnospiraceae;g__norank_f__Lachnospiraceae;s__uncultured_bacterium_g__norank_f__Lachnospiraceae; OTU234	0	1	1	2	1	2	0	0	5	0	1	4	6	0	1	0	2	0	3	0	1	0	0	0	0	0	0	0	0	1	1	0	4	0	1	0	1	1	0	0	1	0	0	2	0	0	0	0	2
d__Bacteria;k__norank;p__Bacteroidetes;c__Bacteroidia;o__Bacteroidales;f__Bacteroidales_S24-7_group;g__norank_f__Bacteroidales_S24-7_group;s__unclassified_g__norank_f__Bacteroidales_S24-7_group; OTU235	0	26	164	98	53	62	4	107	191	22	26	169	94	0	52	43	125	68	35	30	64	48	41	123	0	91	109	116	0	87	1	140	18	14	37	276	33	113	147	124	55	141	0	88	29	0	1	0	26
d__Bacteria;k__norank;p__Firmicutes;c__Clostridia;o__Clostridiales;f__Ruminococcaceae;g__Ruminococcaceae_UCG-014;s__unclassified_g__Ruminococcaceae_UCG-014; OTU236	0	5	2	1	0	0	0	1	1	0	8	0	1	0	6	12	1	3	12	3	0	1	2	10	0	2	7	7	0	1	0	6	4	0	0	39	1	1	1	1	15	0	0	2	0	0	11	0	1
d__Bacteria;k__norank;p__Tenericutes;c__Mollicutes;o__Mollicutes_RF9;f__norank_o__Mollicutes_RF9;g__norank_o__Mollicutes_RF9;s__unclassified_g__norank_o__Mollicutes_RF9; OTU237	0	0	0	1	0	0	0	0	0	0	0	0	0	0	0	0	0	1	0	0	0	0	0	0	0	0	0	0	0	0	0	0	0	0	0	0	0	0	0	0	0	0	0	0	0	0	0	0	0
d__Bacteria;k__norank;p__Cyanobacteria;c__Cyanobacteria;o__Gastranaerophilales;f__norank_o__Gastranaerophilales;g__norank_o__Gastranaerophilales;s__uncultured_bacterium_g__norank_o__Gastranaerophilales; OTU238	0	15	6	24	2	25	1	14	7	0	41	13	9	0	2	1	11	5	0	2	6	2	23	0	0	4	0	7	0	16	5	5	3	5	33	3	15	118	0	17	8	0	0	4	16	0	0	0	23
d__Bacteria;k__norank;p__Firmicutes;c__Clostridia;o__Clostridiales;f__Ruminococcaceae;g__Ruminococcaceae_UCG-014;s__uncultured_bacterium_g__Ruminococcaceae_UCG-014; OTU239	0	5	16	39	16	6	22	18	183	5	39	190	30	0	43	508	17	37	50	16	23	20	9	60	1	2	26	3	1	19	22	135	77	46	4	17	84	35	22	27	0	14	0	19	32	3	6	0	33
d__Bacteria;k__norank;p__Firmicutes;c__Clostridia;o__Clostridiales;f__Family_XIII;g__Anaerovorax;s__uncultured_bacterium_g__Anaerovorax; OTU240	0	6	7	4	2	1	22	4	2	0	2	3	3	0	7	3	7	8	21	11	2	8	3	4	0	1	1	1	0	2	0	5	0	0	2	10	8	3	2	7	2	0	0	3	5	0	2	0	6
d__Bacteria;k__norank;p__Bacteroidetes;c__Bacteroidia;o__Bacteroidales;f__Bacteroidales_S24-7_group;g__norank_f__Bacteroidales_S24-7_group;s__uncultured_bacterium_g__norank_f__Bacteroidales_S24-7_group; OTU241	0	3	3	8	4	0	1	2	37	1	2	9	1	0	0	2	1	2	380	2	4	11	0	1	0	3	15	8	0	1	1	7	6	0	6	14	1	2	0	4	0	3	0	25	0	0	4	0	2
d__Bacteria;k__norank;p__Firmicutes;c__Clostridia;o__Clostridiales;f__Ruminococcaceae;g__Ruminococcaceae_UCG-014;s__unclassified_g__Ruminococcaceae_UCG-014; OTU242	0	5	1	219	80	5	11	61	600	0	53	212	2	0	9	103	41	50	146	2	86	19	475	18	3	4	136	9	1	104	13	34	31	9	25	1	4	79	7	178	6	2	0	77	3	2	46	2	40
d__Bacteria;k__norank;p__Firmicutes;c__Clostridia;o__Clostridiales;f__Lachnospiraceae;g__unclassified_f__Lachnospiraceae;s__unclassified_f__Lachnospiraceae; OTU243	0	11	0	7	99	85	38	28	1	216	4	98	4	0	8	24	42	130	58	17	25	4	37	6	0	43	6	1	0	19	28	50	22	4	119	37	21	21	8	161	12	125	0	137	6	0	22	0	39
d__Bacteria;k__norank;p__Firmicutes;c__Clostridia;o__Clostridiales;f__Lachnospiraceae;g__norank_f__Lachnospiraceae;s__uncultured_bacterium_g__norank_f__Lachnospiraceae; OTU244	0	10	32	8	22	24	20	5	24	0	25	77	6	0	26	3	1	18	16	1	0	1	4	3	0	35	1	3	0	13	0	28	8	3	3	2	26	5	15	0	9	44	0	78	1	0	6	0	26
d__Bacteria;k__norank;p__Firmicutes;c__Clostridia;o__Clostridiales;f__Family_XIII;g__[Eubacterium]_brachy_group;s__unclassified_g__[Eubacterium]_brachy_group; OTU245	0	0	0	0	0	0	0	0	0	0	0	0	0	0	0	0	0	0	0	0	0	0	1	0	0	0	2	4	0	0	0	0	0	0	0	0	1	0	0	0	0	0	0	0	0	0	0	0	0
d__Bacteria;k__norank;p__Firmicutes;c__Clostridia;o__Clostridiales;f__Family_XIII;g__unclassified_f__Family_XIII;s__unclassified_f__Family_XIII; OTU246	0	0	0	0	0	0	0	1	2	0	1	2	0	0	0	1	0	2	0	0	1	1	0	0	0	0	0	0	0	1	0	0	0	0	0	0	0	0	0	1	0	0	0	0	0	0	0	0	0
d__Bacteria;k__norank;p__Firmicutes;c__Bacilli;o__Lactobacillales;f__Lactobacillaceae;g__Lactobacillus;s__Lactobacillus_intestinalis; OTU247	0	0	0	1	2	1	2	0	1	2	1	0	0	0	0	0	0	0	0	3	0	0	0	0	0	1	0	2	0	0	2	3	0	0	0	2	0	0	0	0	0	2	0	0	0	0	0	0	1
d__Bacteria;k__norank;p__Firmicutes;c__Clostridia;o__Clostridiales;f__Lachnospiraceae;g__Roseburia;s__unclassified_g__Roseburia; OTU248	0	0	0	7	0	18	9	0	6	172	5	0	10	0	62	0	4	21	0	21	4	65	2	5	0	188	0	0	0	0	4	0	0	0	1	0	11	0	1	1	3	0	0	5	1	0	1	0	111
d__Bacteria;k__norank;p__Firmicutes;c__Clostridia;o__Clostridiales;f__Ruminococcaceae;g__Butyricicoccus;s__uncultured_organism_g__Butyricicoccus; OTU249	0	1	1	12	8	7	13	8	7	6	18	4	4	0	9	16	15	9	2	2	8	8	17	1	0	10	21	6	0	13	4	4	7	5	16	4	3	1	7	12	7	1	0	2	2	0	17	0	4
d__Bacteria;k__norank;p__Firmicutes;c__Clostridia;o__Clostridiales;f__Lachnospiraceae;g__Coprococcus_2;s__uncultured_bacterium_g__Coprococcus_2; OTU250	0	340	20	105	278	186	104	278	20	31	335	199	1055	0	138	150	451	591	0	66	261	124	354	39	3	339	110	2	0	96	0	92	0	63	116	2	320	71	211	52	47	12	0	100	21	0	58	2	446
d__Bacteria;k__norank;p__Cyanobacteria;c__Cyanobacteria;o__Gastranaerophilales;f__norank_o__Gastranaerophilales;g__norank_o__Gastranaerophilales;s__uncultured_bacterium_g__norank_o__Gastranaerophilales; OTU251	0	0	18	1	3	0	0	27	8	1	19	20	30	0	16	0	38	2	0	2	3	1	122	6	0	1	0	39	0	0	0	0	4	9	12	0	1	2	80	0	0	0	0	3	1	0	0	0	0
d__Bacteria;k__norank;p__Firmicutes;c__Clostridia;o__Clostridiales;f__Christensenellaceae;g__Christensenellaceae_R-7_group;s__unclassified_g__Christensenellaceae_R-7_group; OTU252	0	0	1	1	0	0	0	0	0	0	0	0	0	0	1	0	1	1	0	0	0	0	0	0	0	0	0	0	0	0	0	0	0	0	0	0	0	0	0	1	0	0	0	1	0	0	0	0	0
d__Bacteria;k__norank;p__Firmicutes;c__Clostridia;o__Clostridiales;f__Clostridiales_vadinBB60_group;g__norank_f__Clostridiales_vadinBB60_group;s__unclassified_g__norank_f__Clostridiales_vadinBB60_group; OTU253	0	0	1	0	1	0	0	0	0	0	0	0	0	0	0	0	0	1	0	1	0	0	0	1	0	0	0	0	0	0	1	0	2	0	0	0	0	0	0	0	0	0	0	0	1	0	0	0	0
d__Bacteria;k__norank;p__unclassified_k__norank;c__unclassified_k__norank;o__unclassified_k__norank;f__unclassified_k__norank;g__unclassified_k__norank;s__unclassified_k__norank; OTU254	0	0	1	1	0	1	0	1	0	1	2	0	0	0	0	0	1	0	0	1	0	0	0	4	0	0	0	0	0	0	6	0	2	0	0	0	0	2	1	0	0	0	0	0	0	0	0	0	0
d__Bacteria;k__norank;p__Firmicutes;c__Clostridia;o__Clostridiales;f__Lachnospiraceae;g__Tyzzerella_3;s__uncultured_bacterium_g__Tyzzerella_3; OTU255	0	0	0	0	0	16	0	0	0	1	0	0	0	0	2	3	0	4	1	24	20	3	0	4	0	0	0	1	0	0	5	0	0	0	32	0	2	4	1	57	0	0	0	0	0	0	0	0	32
d__Bacteria;k__norank;p__Firmicutes;c__Clostridia;o__Clostridiales;f__Ruminococcaceae;g__Ruminococcaceae_UCG-005;s__uncultured_bacterium_g__Ruminococcaceae_UCG-005; OTU256	0	407	2	466	6	2	22	277	20	1	285	6	122	0	73	1553	208	94	14	170	13	68	40	3978	0	17	2	5	1	17	0	124	1	139	34	31	1	21	805	146	6	1	0	9	186	0	94	0	63
d__Bacteria;k__norank;p__Firmicutes;c__Clostridia;o__Clostridiales;f__Ruminococcaceae;g__Ruminococcaceae_UCG-007;s__uncultured_rumen_bacterium_g__Ruminococcaceae_UCG-007; OTU257	0	3	5	1	0	0	2	2	6	0	0	0	3	0	3	3	2	4	1	1	1	1	9	2	0	3	2	2	0	0	0	2	2	1	0	3	1	5	7	5	2	0	0	0	0	0	0	0	5
d__Bacteria;k__norank;p__Firmicutes;c__Clostridia;o__Clostridiales;f__Ruminococcaceae;g__Ruminiclostridium_5;s__uncultured_bacterium_g__Ruminiclostridium_5; OTU258	0	11	0	4	0	0	12	24	0	0	5	0	2	0	12	0	10	0	0	0	19	0	16	0	0	6	0	0	0	0	0	0	0	0	0	0	17	5	0	14	0	0	0	0	15	0	0	0	0
d__Bacteria;k__norank;p__Firmicutes;c__Clostridia;o__Clostridiales;f__Ruminococcaceae;g__Ruminiclostridium_5;s__uncultured_bacterium_g__Ruminiclostridium_5; OTU259	0	0	0	1	33	1	3	4	3	1	9	8	1	0	2	17	4	3	0	6	13	5	4	52	0	17	15	4	0	3	0	1	2	14	3	7	0	8	0	4	8	1	0	2	1	0	21	0	4
d__Bacteria;k__norank;p__Firmicutes;c__Clostridia;o__Clostridiales;f__Lachnospiraceae;g__Lachnospiraceae_NK4A136_group;s__uncultured_bacterium_g__Lachnospiraceae_NK4A136_group; OTU260	0	2	1	0	1	6	2	4	0	27	1	2	6	0	2	3	4	6	14	2	7	6	0	0	0	3	0	23	0	0	3	1	6	0	14	10	1	4	1	13	0	4	0	0	1	0	1	0	0
d__Bacteria;k__norank;p__Cyanobacteria;c__Cyanobacteria;o__Gastranaerophilales;f__norank_o__Gastranaerophilales;g__norank_o__Gastranaerophilales;s__uncultured_bacterium_g__norank_o__Gastranaerophilales; OTU261	0	10	16	22	17	5	1	4	0	1	32	31	17	0	19	2	20	2	3	3	0	1	4	42	0	2	3	4	0	5	24	1	57	58	5	0	20	71	20	4	10	0	0	11	1	0	0	0	27
d__Bacteria;k__norank;p__Firmicutes;c__Clostridia;o__Clostridiales;f__Lachnospiraceae;g__unclassified_f__Lachnospiraceae;s__unclassified_f__Lachnospiraceae; OTU262	0	0	0	0	0	0	0	6	0	0	0	0	5	0	1	0	3	0	0	0	0	3	1	0	0	0	0	0	0	0	2	0	0	1	1	0	5	0	0	0	0	0	0	1	1	0	0	0	2
d__Bacteria;k__norank;p__Firmicutes;c__Clostridia;o__Clostridiales;f__Lachnospiraceae;g__norank_f__Lachnospiraceae;s__uncultured_bacterium_g__norank_f__Lachnospiraceae; OTU263	0	1	1	0	0	0	7	16	1	4	0	7	1	0	2	1	2	3	1	2	8	0	5	0	0	4	0	14	0	0	5	2	2	0	7	1	1	2	1	6	0	27	0	4	1	0	0	0	2
d__Bacteria;k__norank;p__Proteobacteria;c__Alphaproteobacteria;o__Rhodospirillales;f__Rhodospirillaceae;g__norank_f__Rhodospirillaceae;s__gut_metagenome_g__norank_f__Rhodospirillaceae; OTU264	0	0	0	0	0	0	0	0	0	0	0	0	382	0	1	0	0	0	0	0	0	0	0	50	0	0	0	0	0	0	0	0	0	0	0	0	0	0	34	0	0	0	0	0	0	0	0	0	0
d__Bacteria;k__norank;p__Firmicutes;c__Erysipelotrichia;o__Erysipelotrichales;f__Erysipelotrichaceae;g__Candidatus_Stoquefichus;s__uncultured_bacterium_g__Candidatus_Stoquefichus; OTU265	1	1	0	3	5	0	5	0	4	1	6	0	0	0	0	1	1	4	0	2	7	2	4	22	1	0	0	0	0	0	0	0	1	0	4	0	1	2	0	3	11	0	0	0	2	0	2	0	0
d__Bacteria;k__norank;p__Firmicutes;c__Bacilli;o__Lactobacillales;f__Lactobacillaceae;g__Lactobacillus;s__Lactobacillus_intestinalis; OTU266	1	3	2	7	14	1	20	7	0	4	3	4	3	3	1	0	3	1	1	61	6	11	1	0	0	0	0	6	0	6	23	2	13	1	1	0	8	1	0	3	2	9	1	0	1	0	30	7	3
d__Bacteria;k__norank;p__Firmicutes;c__Clostridia;o__Clostridiales;f__Lachnospiraceae;g__unclassified_f__Lachnospiraceae;s__unclassified_f__Lachnospiraceae; OTU267	0	17	3	3	19	39	24	59	5	121	4	55	8	0	21	12	60	37	28	43	7	1	43	6	0	7	2	44	1	17	1	11	14	7	38	15	3	18	29	106	1	0	0	50	8	0	22	0	8
d__Bacteria;k__norank;p__Firmicutes;c__Clostridia;o__Clostridiales;f__Lachnospiraceae;g__unclassified_f__Lachnospiraceae;s__unclassified_f__Lachnospiraceae; OTU268	0	0	3	2	0	4	0	4	0	0	2	0	0	0	0	0	0	0	2	0	1	0	0	0	0	2	0	3	0	0	0	0	7	1	0	0	0	3	0	1	0	0	0	2	0	0	0	0	1
d__Bacteria;k__norank;p__Firmicutes;c__Clostridia;o__Clostridiales;f__Lachnospiraceae;g__Blautia;s__unclassified_g__Blautia; OTU269	0	3	1	1	0	3	6	0	3	1	0	0	5	0	5	2	0	2	1	0	1	0	3	0	0	3	0	0	0	0	0	1	0	1	0	11	1	0	0	0	0	1	0	6	1	0	1	0	0
d__Bacteria;k__norank;p__Firmicutes;c__Clostridia;o__Clostridiales;f__Lachnospiraceae;g__unclassified_f__Lachnospiraceae;s__unclassified_f__Lachnospiraceae; OTU270	0	13	1	2	0	58	0	3	0	31	3	1	1	0	51	4	0	2	0	28	1	0	0	1	0	0	0	5	0	0	32	1	6	0	9	4	5	1	0	71	2	0	0	107	5	0	0	0	0
d__Bacteria;k__norank;p__Firmicutes;c__Clostridia;o__Clostridiales;f__Lachnospiraceae;g__unclassified_f__Lachnospiraceae;s__unclassified_f__Lachnospiraceae; OTU271	0	3	0	0	3	0	1	4	9	0	4	3	2	0	1	2	0	3	5	5	4	1	0	1	0	2	0	1	0	2	0	2	3	2	4	0	0	2	0	6	0	0	0	9	2	0	0	0	2
d__Bacteria;k__norank;p__Firmicutes;c__Clostridia;o__Clostridiales;f__Lachnospiraceae;g__[Eubacterium]_ventriosum_group;s__uncultured_organism_g__[Eubacterium]_ventriosum_group; OTU272	0	2	1	15	20	1	13	0	15	1	0	4	2	0	0	3	3	5	2	3	13	8	1	7	0	4	2	5	0	1	9	0	4	2	7	0	2	3	2	17	0	0	0	3	2	0	2	0	4
d__Bacteria;k__norank;p__Bacteroidetes;c__Bacteroidia;o__Bacteroidales;f__Bacteroidales_S24-7_group;g__norank_f__Bacteroidales_S24-7_group;s__uncultured_bacterium_g__norank_f__Bacteroidales_S24-7_group; OTU273	0	3	7	0	11	7	9	31	0	7	8	7	7	0	9	3	3	16	16	11	0	8	1	0	0	25	24	8	0	30	0	37	13	0	3	0	9	6	4	36	4	1	0	2	1	0	2	0	4
d__Bacteria;k__norank;p__Firmicutes;c__Clostridia;o__Clostridiales;f__Lachnospiraceae;g__Lachnospira;s__unclassified_g__Lachnospira; OTU274	0	71	173	8	1	4	16	10	69	0	31	1	113	0	48	1	45	93	3	0	6	1	81	0	0	15	10	0	0	1	0	0	22	0	0	11	6	15	677	1	3	0	0	18	0	0	11	0	2
d__Bacteria;k__norank;p__Bacteroidetes;c__Bacteroidia;o__Bacteroidales;f__Bacteroidaceae;g__Bacteroides;s__Bacteroides_vulgatus_ATCC_8482; OTU275	2	115	275	157	346	205	286	275	1564	89	92	225	275	0	466	280	270	325	291	399	408	127	395	223	0	255	329	259	6	286	69	249	376	251	356	168	82	509	463	984	220	35	1	368	269	5	21	2	172
d__Bacteria;k__norank;p__Bacteroidetes;c__Bacteroidia;o__Bacteroidales;f__Bacteroidaceae;g__Bacteroides;s__Bacteroides_uniformis; OTU276	1	38	16	111	27	30	187	80	52	31	23	82	50	0	113	164	199	189	400	57	865	44	247	63	0	192	104	102	2	123	9	73	81	97	200	278	32	78	111	399	329	7	0	82	22	1	21	1	108
d__Bacteria;k__norank;p__Firmicutes;c__Clostridia;o__Clostridiales;f__Lachnospiraceae;g__norank_f__Lachnospiraceae;s__unclassified_g__norank_f__Lachnospiraceae; OTU277	0	0	0	0	7	0	0	0	0	1	0	0	1	0	1	1	0	0	0	0	7	3	0	2	0	0	0	1	0	0	4	3	0	0	0	1	0	0	2	1	0	1	0	0	0	0	1	0	0
d__Bacteria;k__norank;p__Bacteroidetes;c__Bacteroidia;o__Bacteroidales;f__Bacteroidales_S24-7_group;g__norank_f__Bacteroidales_S24-7_group;s__unclassified_g__norank_f__Bacteroidales_S24-7_group; OTU278	0	7	53	13	9	3	0	12	20	6	7	15	7	0	9	3	7	17	75	3	33	57	15	15	0	8	46	9	0	10	2	10	13	3	15	39	7	19	18	26	15	4	0	5	13	0	6	0	10
d__Bacteria;k__norank;p__Firmicutes;c__Clostridia;o__Clostridiales;f__Lachnospiraceae;g__Lachnospiraceae_NK4A136_group;s__Lachnospiraceae_bacterium_COE1; OTU279	0	6	173	8	6	327	41	364	35	75	8	7	3	0	72	64	14	5	1	14	54	10	3	36	0	497	9	105	0	37	0	391	29	0	269	1	53	1	35	27	15	0	0	64	19	2	17	0	30
d__Bacteria;k__norank;p__Firmicutes;c__Clostridia;o__Clostridiales;f__Lachnospiraceae;g__unclassified_f__Lachnospiraceae;s__unclassified_f__Lachnospiraceae; OTU280	4	104	0	0	178	0	48	0	0	0	3	431	0	0	276	0	4	27	0	0	88	9	0	1	0	0	0	0	0	0	23	6	3	0	205	0	7	22	0	37	26	0	0	0	0	2	0	0	0
d__Bacteria;k__norank;p__Bacteroidetes;c__Bacteroidia;o__Bacteroidales;f__Bacteroidaceae;g__Bacteroides;s__uncultured_bacterium_g__Bacteroides; OTU281	0	0	0	1	0	1	3	2	2	0	1	2	0	0	4	5	0	2	8	1	14	1	4	1	0	4	2	2	0	2	0	2	2	5	7	7	0	1	0	3	3	0	0	2	1	0	0	0	2
d__Bacteria;k__norank;p__Firmicutes;c__Clostridia;o__Clostridiales;f__Ruminococcaceae;g__unclassified_f__Ruminococcaceae;s__unclassified_f__Ruminococcaceae; OTU282	0	2	34	0	0	0	0	0	43	1	0	2	0	0	0	1	0	0	1	0	1	0	0	95	0	1	13	4	0	0	0	0	0	6	0	0	0	0	0	1	5	0	0	13	11	0	0	0	0
d__Bacteria;k__norank;p__Firmicutes;c__Clostridia;o__Clostridiales;f__Lachnospiraceae;g__unclassified_f__Lachnospiraceae;s__unclassified_f__Lachnospiraceae; OTU283	0	0	11	0	0	1	2	0	6	2	0	0	1	0	2	0	1	6	0	3	1	0	2	0	0	8	0	1	0	0	0	0	7	0	0	4	0	0	6	1	0	0	0	5	3	0	0	0	1
d__Bacteria;k__norank;p__Firmicutes;c__Clostridia;o__Clostridiales;f__Ruminococcaceae;g__Intestinimonas;s__uncultured_bacterium_g__Intestinimonas; OTU284	0	23	188	14	18	54	14	94	90	39	16	47	18	0	101	24	24	19	44	10	22	7	24	6	0	164	10	45	0	4	3	10	29	18	10	14	27	19	37	18	12	6	0	76	7	0	1	0	5
d__Bacteria;k__norank;p__Firmicutes;c__Clostridia;o__Clostridiales;f__Lachnospiraceae;g__Lachnospiraceae_UCG-001;s__unclassified_g__Lachnospiraceae_UCG-001; OTU285	0	3	0	0	0	0	0	0	0	0	0	0	13	0	0	0	0	1	0	0	18	0	0	0	0	34	0	0	0	0	0	0	0	0	8	0	0	3	0	0	0	0	0	0	0	0	0	0	3
d__Bacteria;k__norank;p__Firmicutes;c__Clostridia;o__Clostridiales;f__Ruminococcaceae;g__unclassified_f__Ruminococcaceae;s__unclassified_f__Ruminococcaceae; OTU286	0	8	4	2	5	1	3	3	6	1	2	3	5	0	9	4	3	2	1	1	3	4	7	2	0	3	3	5	0	1	0	2	5	2	1	1	4	2	6	2	4	0	0	6	4	0	1	0	1
d__Bacteria;k__norank;p__Firmicutes;c__Clostridia;o__Clostridiales;f__Ruminococcaceae;g__norank_f__Ruminococcaceae;s__unclassified_g__norank_f__Ruminococcaceae; OTU287	0	4	0	1	5	2	5	24	15	2	116	4	14	0	3	11	14	0	1	3	9	2	8	7	0	3	11	0	0	51	0	101	0	0	6	2	116	2	7	2	2	0	0	2	2	0	11	0	1
d__Bacteria;k__norank;p__Firmicutes;c__Clostridia;o__Clostridiales;f__Lachnospiraceae;g__Blautia;s__unclassified_g__Blautia; OTU288	0	0	0	0	0	0	0	0	0	0	7	0	0	0	0	1	4	0	0	0	0	0	4	0	0	0	62	1	3	0	0	0	0	0	0	0	0	0	41	0	0	0	0	0	1	2	5	0	0
d__Bacteria;k__norank;p__Firmicutes;c__Clostridia;o__Clostridiales;f__Lachnospiraceae;g__unclassified_f__Lachnospiraceae;s__unclassified_f__Lachnospiraceae; OTU289	0	3	6	10	7	2	19	9	33	73	6	38	11	0	5	5	20	14	15	22	28	4	7	5	0	10	46	35	0	21	3	21	1	4	46	1	10	2	10	21	11	19	0	25	6	0	23	0	7
d__Bacteria;k__norank;p__Firmicutes;c__Clostridia;o__Clostridiales;f__Lachnospiraceae;g__unclassified_f__Lachnospiraceae;s__unclassified_f__Lachnospiraceae; OTU290	0	0	1	0	1	1	1	2	5	2	1	7	3	0	0	0	0	2	0	0	2	0	1	0	0	0	1	7	0	0	0	1	1	1	1	3	0	2	2	3	0	0	0	3	0	0	2	0	1
d__Bacteria;k__norank;p__Firmicutes;c__Clostridia;o__Clostridiales;f__Lachnospiraceae;g__Lachnospiraceae_UCG-001;s__unclassified_g__Lachnospiraceae_UCG-001; OTU291	0	1	0	0	0	0	1	0	0	0	0	0	0	0	4	0	1	0	0	2	1	0	1	0	0	0	4	0	0	0	0	0	0	0	0	2	0	0	7	0	0	0	0	0	0	1	11	0	0
d__Bacteria;k__norank;p__Firmicutes;c__Clostridia;o__Clostridiales;f__Lachnospiraceae;g__unclassified_f__Lachnospiraceae;s__unclassified_f__Lachnospiraceae; OTU292	0	5	0	1	0	0	4	3	1	0	16	1	0	0	1	2	5	7	1	0	11	18	14	1	0	0	3	0	0	9	0	0	0	0	0	2	1	7	22	3	2	0	0	1	2	0	31	0	0
d__Bacteria;k__norank;p__Firmicutes;c__Clostridia;o__Clostridiales;f__Ruminococcaceae;g__Anaerotruncus;s__uncultured_bacterium_g__Anaerotruncus; OTU293	0	2	3	2	0	2	4	1	7	0	0	1	1	0	7	0	2	6	1	1	3	1	1	0	1	4	0	0	0	2	0	2	4	0	4	1	6	0	3	5	2	1	0	1	0	0	0	0	1
d__Bacteria;k__norank;p__Proteobacteria;c__Betaproteobacteria;o__Burkholderiales;f__Alcaligenaceae;g__Parasutterella;s__Sutterellaceae_bacterium_YL45; OTU294	0	0	8	0	4	0	0	1	4	0	0	2	2	0	2	0	1	1	9	1	2	0	3	1	0	0	1	0	0	1	7	0	2	2	3	1	0	3	6	1	6	1	0	2	3	0	2	0	0
d__Bacteria;k__norank;p__Firmicutes;c__Clostridia;o__Clostridiales;f__Ruminococcaceae;g__Ruminococcaceae_UCG-014;s__unclassified_g__Ruminococcaceae_UCG-014; OTU295	0	15	1	8	13	0	0	3	3	0	3	2	3	0	1	12	2	0	1	13	4	0	1	7	0	0	0	0	0	4	4	0	1	1	4	1	14	8	2	4	1	0	0	8	12	0	0	0	8
d__Bacteria;k__norank;p__Firmicutes;c__Clostridia;o__Clostridiales;f__Ruminococcaceae;g__Ruminococcaceae_UCG-014;s__unclassified_g__Ruminococcaceae_UCG-014; OTU296	0	51	0	307	1	80	204	71	1	0	13	278	271	0	39	35	38	101	0	20	30	215	51	250	0	1	45	0	0	26	0	20	1	25	80	4	24	1	50	3	1	0	0	2	135	2	48	0	120
d__Bacteria;k__norank;p__Firmicutes;c__Clostridia;o__Clostridiales;f__Lachnospiraceae;g__unclassified_f__Lachnospiraceae;s__unclassified_f__Lachnospiraceae; OTU297	0	1	1	0	0	0	0	2	9	0	0	0	4	0	2	0	2	8	0	1	2	0	0	0	0	1	0	2	0	0	1	0	0	0	0	2	0	0	7	2	0	0	0	0	0	0	1	0	1
d__Bacteria;k__norank;p__Firmicutes;c__Clostridia;o__Clostridiales;f__Lachnospiraceae;g__[Ruminococcus]_torques_group;s__uncultured_bacterium_g__[Ruminococcus]_torques_group; OTU298	0	0	1	2	8	0	36	0	4	0	54	0	5	0	1	6	22	15	0	20	0	10	24	3	0	2	8	0	0	22	0	23	0	0	0	8	0	0	6	0	24	1	0	0	0	0	8	0	8
d__Bacteria;k__norank;p__Cyanobacteria;c__Cyanobacteria;o__Gastranaerophilales;f__norank_o__Gastranaerophilales;g__norank_o__Gastranaerophilales;s__uncultured_bacterium_g__norank_o__Gastranaerophilales; OTU299	0	0	0	3	0	0	3	6	18	0	0	3	30	0	0	0	0	2	4	0	2	11	0	35	0	11	1	0	0	5	1	6	0	0	0	0	0	1	14	18	4	0	0	1	0	0	0	0	16
d__Bacteria;k__norank;p__Firmicutes;c__Clostridia;o__Clostridiales;f__Lachnospiraceae;g__norank_f__Lachnospiraceae;s__unclassified_g__norank_f__Lachnospiraceae; OTU300	0	11	1	8	6	5	10	9	0	16	13	6	18	0	26	0	1	18	16	8	14	2	2	4	0	6	4	35	0	5	0	8	30	2	6	0	8	9	2	12	0	25	0	12	4	0	11	0	10
d__Bacteria;k__norank;p__Firmicutes;c__Clostridia;o__Clostridiales;f__Ruminococcaceae;g__[Eubacterium]_coprostanoligenes_group;s__unclassified_g__[Eubacterium]_coprostanoligenes_group; OTU301	0	0	0	0	0	0	0	0	0	0	1	0	1	0	0	0	0	0	0	0	0	0	1	1	0	1	0	0	0	0	0	0	0	0	0	0	0	0	0	0	0	0	0	1	0	0	0	0	0
d__Bacteria;k__norank;p__Bacteroidetes;c__Bacteroidia;o__Bacteroidales;f__Porphyromonadaceae;g__Butyricimonas;s__uncultured_bacterium_g__Butyricimonas; OTU302	0	0	2	0	0	0	0	6	0	1	0	0	3	0	4	2	0	0	0	0	1	0	0	0	0	0	8	0	0	0	1	1	0	0	3	1	0	9	0	0	0	0	0	9	7	0	0	0	0
d__Bacteria;k__norank;p__Firmicutes;c__Clostridia;o__Clostridiales;f__Ruminococcaceae;g__Ruminococcaceae_UCG-013;s__uncultured_Clostridiales_bacterium_g__Ruminococcaceae_UCG-013; OTU303	0	0	0	4	22	0	1	1	0	0	0	0	2	0	0	0	7	0	0	0	0	0	1	0	0	1	0	0	0	0	0	0	0	0	0	0	0	0	0	8	0	0	0	0	0	0	0	0	0
d__Bacteria;k__norank;p__Firmicutes;c__Clostridia;o__Clostridiales;f__Ruminococcaceae;g__unclassified_f__Ruminococcaceae;s__unclassified_f__Ruminococcaceae; OTU304	0	0	0	0	1	0	0	0	0	0	0	1	3	0	0	0	0	0	0	0	1	0	1	0	0	2	0	0	0	0	0	0	0	0	0	0	0	0	0	1	0	0	0	0	1	0	0	0	0
d__Bacteria;k__norank;p__Firmicutes;c__Clostridia;o__Clostridiales;f__Lachnospiraceae;g__unclassified_f__Lachnospiraceae;s__unclassified_f__Lachnospiraceae; OTU305	0	11	12	0	3	78	0	18	1	0	14	1	42	0	1	1	25	2	1	3	11	8	9	0	0	1	0	0	0	0	9	1	1	1	2	0	8	4	2	3	0	0	0	8	2	0	12	0	11
d__Bacteria;k__norank;p__Bacteroidetes;c__Bacteroidia;o__Bacteroidales;f__unclassified_o__Bacteroidales;g__unclassified_o__Bacteroidales;s__unclassified_o__Bacteroidales; OTU306	0	1	1	0	0	0	0	4	0	0	2	2	1	0	0	1	0	0	0	3	1	3	0	0	0	0	0	0	0	0	0	0	0	0	0	0	0	0	0	0	0	0	0	2	2	0	0	0	0
d__Bacteria;k__norank;p__Firmicutes;c__Clostridia;o__Clostridiales;f__Lachnospiraceae;g__norank_f__Lachnospiraceae;s__unclassified_g__norank_f__Lachnospiraceae; OTU307	0	0	2	0	0	1	0	0	2	0	0	2	1	0	0	0	0	2	0	0	0	0	0	1	0	0	0	0	0	0	1	0	0	0	0	0	0	0	0	0	0	0	0	0	0	0	0	0	0
d__Bacteria;k__norank;p__Firmicutes;c__Clostridia;o__Clostridiales;f__Ruminococcaceae;g__Ruminiclostridium;s__uncultured_bacterium_g__Ruminiclostridium; OTU308	0	18	12	3	7	9	6	7	10	1	1	13	10	0	18	2	16	4	7	1	5	3	0	1	0	12	1	14	0	4	4	1	13	4	3	1	10	3	5	6	1	1	0	5	0	0	0	0	3
d__Bacteria;k__norank;p__Firmicutes;c__Clostridia;o__Clostridiales;f__Ruminococcaceae;g__Ruminococcaceae_UCG-010;s__unclassified_g__Ruminococcaceae_UCG-010; OTU309	0	2	2	6	0	0	0	4	0	1	2	1	2	0	2	4	2	2	7	0	0	8	1	1	0	3	1	4	0	4	0	7	1	6	5	0	11	4	3	2	0	0	0	4	3	0	0	0	1
d__Bacteria;k__norank;p__Firmicutes;c__Clostridia;o__Clostridiales;f__Ruminococcaceae;g__Oscillibacter;s__unclassified_g__Oscillibacter; OTU310	0	4	5	10	12	2	2	6	8	2	0	13	23	0	7	1	13	9	0	3	6	0	11	1	0	8	0	7	1	1	0	0	7	0	1	2	1	1	8	11	0	1	0	11	3	0	2	0	13
d__Bacteria;k__norank;p__Firmicutes;c__Clostridia;o__Clostridiales;f__Lachnospiraceae;g__Lachnospiraceae_NK4A136_group;s__uncultured_bacterium_g__Lachnospiraceae_NK4A136_group; OTU311	1	32	0	14	0	0	7	2	0	0	0	23	794	0	32	0	2	0	5	9	9	1	0	0	0	0	0	1	0	2	0	0	2	3	0	0	0	0	15	2	0	0	0	0	0	0	0	0	49
d__Bacteria;k__norank;p__Firmicutes;c__Clostridia;o__Clostridiales;f__Lachnospiraceae;g__norank_f__Lachnospiraceae;s__uncultured_bacterium_g__norank_f__Lachnospiraceae; OTU312	1	32	0	3	49	13	8	6	4	15	1	30	49	1	38	0	5	2	9	0	5	7	3	3	0	38	14	22	0	1	12	0	14	1	32	4	0	22	0	1	0	15	0	23	14	1	0	1	0
d__Bacteria;k__norank;p__Firmicutes;c__Clostridia;o__Clostridiales;f__Ruminococcaceae;g__unclassified_f__Ruminococcaceae;s__unclassified_f__Ruminococcaceae; OTU313	0	5	1	1	2	2	1	1	1	0	1	0	4	0	5	3	0	0	3	0	1	0	1	0	0	1	1	1	0	0	0	2	2	0	0	1	0	0	1	0	0	0	0	1	1	0	0	0	0
d__Bacteria;k__norank;p__Firmicutes;c__Clostridia;o__Clostridiales;f__Lachnospiraceae;g__unclassified_f__Lachnospiraceae;s__unclassified_f__Lachnospiraceae; OTU314	0	0	0	0	0	0	0	0	0	0	0	0	0	0	0	0	0	0	0	0	1	3	0	0	0	0	0	0	0	0	0	0	0	0	0	0	0	0	0	0	0	0	0	1	0	0	0	0	0
d__Bacteria;k__norank;p__Firmicutes;c__Clostridia;o__Clostridiales;f__Lachnospiraceae;g__unclassified_f__Lachnospiraceae;s__unclassified_f__Lachnospiraceae; OTU315	0	0	1	0	3	0	2	0	1	0	2	0	1	0	6	0	2	0	0	0	1	6	1	0	0	2	0	1	0	0	0	1	5	1	1	1	1	0	0	2	3	0	0	5	0	0	0	0	2
d__Bacteria;k__norank;p__Bacteroidetes;c__Bacteroidia;o__Bacteroidales;f__Prevotellaceae;g__Prevotellaceae_UCG-001;s__unclassified_g__Prevotellaceae_UCG-001; OTU316	0	0	0	0	0	0	0	0	0	0	0	0	0	0	0	0	0	0	0	0	0	0	0	0	0	0	0	0	0	0	0	0	0	0	0	0	0	0	0	0	0	0	0	0	0	0	0	0	0
d__Bacteria;k__norank;p__Firmicutes;c__Clostridia;o__Clostridiales;f__Ruminococcaceae;g__Ruminiclostridium_9;s__unclassified_g__Ruminiclostridium_9; OTU317	0	82	45	16	19	33	96	44	83	51	12	56	161	1	352	12	77	69	22	22	43	13	24	12	1	125	17	36	1	25	2	28	19	18	19	27	35	62	88	76	30	3	0	78	8	0	8	0	119
d__Bacteria;k__norank;p__Firmicutes;c__unclassified_p__Firmicutes;o__unclassified_p__Firmicutes;f__unclassified_p__Firmicutes;g__unclassified_p__Firmicutes;s__unclassified_p__Firmicutes; OTU318	0	1	1	0	3	3	2	0	0	36	3	3	0	0	1	2	0	1	7	0	9	0	0	0	0	4	1	31	0	2	3	4	3	7	11	1	7	2	0	0	1	0	0	0	2	0	2	4	0
d__Bacteria;k__norank;p__Firmicutes;c__Clostridia;o__Clostridiales;f__unclassified_o__Clostridiales;g__unclassified_o__Clostridiales;s__unclassified_o__Clostridiales; OTU319	0	0	0	0	2	0	0	0	0	0	0	1	2	0	1	1	0	0	0	0	0	0	1	0	0	0	3	0	0	1	0	2	0	0	0	0	0	0	0	1	0	0	0	0	0	0	0	0	1
d__Bacteria;k__norank;p__Firmicutes;c__Clostridia;o__Clostridiales;f__Ruminococcaceae;g__[Eubacterium]_coprostanoligenes_group;s__unclassified_g__[Eubacterium]_coprostanoligenes_group; OTU320	0	0	20	0	4	0	0	251	1	1	539	3	0	0	7	4	0	1	12	75	7	2	75	238	0	5	47	1	0	0	0	11	0	346	1	0	1	46	5	58	165	0	0	0	130	0	0	1	1
d__Bacteria;k__norank;p__Firmicutes;c__Clostridia;o__Clostridiales;f__Lachnospiraceae;g__Lachnospiraceae_UCG-006;s__unclassified_g__Lachnospiraceae_UCG-006; OTU321	0	3	19	17	13	9	106	20	39	72	25	10	33	0	19	16	17	11	5	7	7	3	1	1	0	12	55	3	0	26	2	41	9	3	32	2	8	16	12	0	1	4	0	56	5	0	14	1	52
d__Bacteria;k__norank;p__Firmicutes;c__Clostridia;o__Clostridiales;f__Lachnospiraceae;g__unclassified_f__Lachnospiraceae;s__unclassified_f__Lachnospiraceae; OTU322	0	0	0	2	0	0	0	0	0	3	0	0	0	0	0	0	0	0	0	0	0	0	0	0	0	0	0	17	0	0	0	0	0	0	0	0	0	0	0	0	1	0	0	0	0	0	0	0	0
d__Bacteria;k__norank;p__Firmicutes;c__Clostridia;o__Clostridiales;f__Lachnospiraceae;g__norank_f__Lachnospiraceae;s__unclassified_g__norank_f__Lachnospiraceae; OTU323	0	0	0	2	0	0	4	0	20	0	0	3	10	0	19	0	11	30	0	0	0	0	0	0	0	0	0	0	0	0	0	1	3	0	0	5	0	0	25	0	0	0	0	0	0	0	0	0	0
d__Bacteria;k__norank;p__Firmicutes;c__Clostridia;o__Clostridiales;f__Lachnospiraceae;g__Coprococcus_1;s__uncultured_organism_g__Coprococcus_1; OTU324	0	0	3	0	3	0	0	4	1	0	2	1	0	0	0	2	2	0	2	1	2	1	15	2	0	2	1	0	0	4	0	2	0	0	0	0	0	3	0	1	1	0	0	1	1	0	1	0	0
d__Bacteria;k__norank;p__Firmicutes;c__Clostridia;o__Clostridiales;f__Lachnospiraceae;g__unclassified_f__Lachnospiraceae;s__unclassified_f__Lachnospiraceae; OTU325	0	9	10	4	14	1	7	4	6	0	22	6	3	0	3	0	10	14	0	7	11	2	11	5	0	7	11	6	0	1	0	2	4	3	1	5	3	2	12	3	3	1	0	2	2	0	14	0	7
d__Bacteria;k__norank;p__Firmicutes;c__Clostridia;o__Clostridiales;f__Lachnospiraceae;g__unclassified_f__Lachnospiraceae;s__unclassified_f__Lachnospiraceae; OTU326	0	0	5	0	1	1	0	0	1	0	0	1	0	0	5	0	0	1	0	0	1	0	0	0	0	0	0	4	0	0	0	0	1	0	0	0	0	0	1	0	0	0	0	0	0	0	0	0	2
d__Bacteria;k__norank;p__Firmicutes;c__Clostridia;o__Clostridiales;f__Lachnospiraceae;g__unclassified_f__Lachnospiraceae;s__unclassified_f__Lachnospiraceae; OTU327	0	0	0	0	0	0	0	0	7	0	0	0	3	0	1	0	0	1	0	1	0	0	0	0	0	0	0	0	0	0	0	0	8	0	0	7	0	1	0	16	4	0	0	0	0	1	0	0	0
d__Bacteria;k__norank;p__Bacteroidetes;c__Bacteroidia;o__Bacteroidales;f__Prevotellaceae;g__unclassified_f__Prevotellaceae;s__unclassified_f__Prevotellaceae; OTU328	0	13	1	0	0	0	6	12	0	0	4	0	0	0	11	3	1	0	4	4	1	40	0	0	0	0	5	8	0	46	2	11	30	22	10	0	13	5	0	0	67	0	0	3	6	0	4	0	0
d__Bacteria;k__norank;p__Firmicutes;c__Clostridia;o__Clostridiales;f__Peptococcaceae;g__norank_f__Peptococcaceae;s__unclassified_g__norank_f__Peptococcaceae; OTU329	0	3	1	3	1	0	1	1	2	19	4	3	1	0	3	0	0	0	6	6	3	1	0	1	0	3	0	0	0	0	1	0	4	3	2	0	2	3	0	2	0	1	0	0	2	0	6	0	5
d__Bacteria;k__norank;p__Firmicutes;c__Clostridia;o__Clostridiales;f__Lachnospiraceae;g__Marvinbryantia;s__unclassified_g__Marvinbryantia; OTU330	0	1	0	0	2	0	2	0	12	1	2	0	1	0	1	0	2	1	1	2	7	3	6	1	0	0	1	1	0	3	0	5	0	2	1	0	1	3	1	2	1	0	0	1	0	0	2	0	0
d__Bacteria;k__norank;p__Firmicutes;c__Clostridia;o__Clostridiales;f__Lachnospiraceae;g__Roseburia;s__unclassified_g__Roseburia; OTU331	1	4	111	3	4	18	2	128	2	8	32	99	75	0	12	24	12	88	18	2	11	1	13	9	0	79	9	0	0	51	0	30	13	4	5	6	15	6	34	14	2	0	0	2	49	0	22	1	22
d__Bacteria;k__norank;p__Bacteroidetes;c__Bacteroidia;o__Bacteroidales;f__Bacteroidaceae;g__Bacteroides;s__Bacteroides_nordii; OTU332	0	1	6	9	1	4	1	2	2	0	4	0	13	0	2	7	5	2	7	3	1	1	0	1	0	5	0	0	1	0	4	2	11	3	0	33	12	7	0	0	3	0	0	42	3	0	0	0	1
d__Bacteria;k__norank;p__Bacteroidetes;c__Bacteroidia;o__Bacteroidales;f__unclassified_o__Bacteroidales;g__unclassified_o__Bacteroidales;s__unclassified_o__Bacteroidales; OTU333	0	3	0	0	2	0	1	3	7	0	4	0	7	0	2	0	0	4	1	1	1	7	3	0	0	0	0	1	0	0	35	0	18	7	0	0	0	3	1	0	0	0	0	12	3	0	0	0	0
d__Bacteria;k__norank;p__Bacteroidetes;c__Bacteroidia;o__Bacteroidales;f__Bacteroidaceae;g__Bacteroides;s__unclassified_g__Bacteroides; OTU334	0	1	3	3	5	1	2	3	4	0	2	2	3	0	1	1	0	4	2	4	0	1	3	0	0	0	0	1	0	1	2	0	3	2	2	2	1	2	0	4	1	0	0	2	5	0	0	0	2
d__Bacteria;k__norank;p__Firmicutes;c__Clostridia;o__Clostridiales;f__Family_XIII;g__Family_XIII_AD3011_group;s__unclassified_g__Family_XIII_AD3011_group; OTU335	0	4	5	2	3	2	4	11	34	0	2	9	3	0	15	27	11	10	1	1	5	5	5	2	0	7	31	1	0	2	0	7	6	6	1	3	1	4	3	11	10	0	0	11	0	0	2	0	7
d__Bacteria;k__norank;p__Firmicutes;c__Clostridia;o__Clostridiales;f__Lachnospiraceae;g__norank_f__Lachnospiraceae;s__unclassified_g__norank_f__Lachnospiraceae; OTU336	0	0	0	0	3	0	0	0	0	0	0	0	0	0	0	0	0	0	1	0	3	0	0	0	0	0	0	0	0	0	0	0	1	0	0	1	0	1	0	0	0	2	0	0	0	0	0	0	0
d__Bacteria;k__norank;p__Bacteroidetes;c__Bacteroidia;o__Bacteroidales;f__Rikenellaceae;g__Alistipes;s__uncultured_bacterium_g__Alistipes; OTU337	2	11	27	27	14	13	5	5	9	8	21	25	19	0	21	20	23	3	53	26	6	9	2	18	0	12	6	0	0	52	1	1	21	2	27	2	20	16	0	7	38	1	0	48	14	0	6	0	12
d__Bacteria;k__norank;p__Firmicutes;c__Clostridia;o__Clostridiales;f__Lachnospiraceae;g__Lachnospiraceae_UCG-006;s__uncultured_bacterium_g__Lachnospiraceae_UCG-006; OTU338	0	17	19	22	22	155	33	57	20	806	2	23	7	0	12	8	7	48	47	3	327	187	25	11	0	129	133	2209	0	17	30	88	12	18	431	33	77	29	11	317	89	66	0	129	17	2	42	0	54
d__Bacteria;k__norank;p__Firmicutes;c__Clostridia;o__Clostridiales;f__Ruminococcaceae;g__Ruminococcaceae_UCG-013;s__uncultured_bacterium_g__Ruminococcaceae_UCG-013; OTU339	0	1	0	2	8	2	2	10	18	0	6	2	2	0	1	21	1	0	1	8	0	1	0	1	0	0	0	0	0	9	0	23	0	1	0	1	1	2	0	0	0	2	0	2	2	0	12	0	1
d__Bacteria;k__norank;p__Firmicutes;c__Clostridia;o__Clostridiales;f__Ruminococcaceae;g__norank_f__Ruminococcaceae;s__unclassified_g__norank_f__Ruminococcaceae; OTU340	0	0	0	1	0	1	0	6	2	28	0	1	0	0	0	2	1	0	0	1	0	1	0	0	0	4	1	2	0	0	0	10	2	0	12	1	4	0	0	0	0	0	0	0	0	0	0	0	0
d__Bacteria;k__norank;p__Bacteroidetes;c__Bacteroidia;o__Bacteroidales;f__unclassified_o__Bacteroidales;g__unclassified_o__Bacteroidales;s__unclassified_o__Bacteroidales; OTU341	0	0	0	0	3	1	1	3	1	0	0	3	3	0	3	2	2	9	5	3	3	2	0	0	0	3	4	12	0	1	0	2	1	3	2	0	3	3	2	1	3	2	0	1	2	0	0	0	1
d__Bacteria;k__norank;p__Firmicutes;c__Clostridia;o__Clostridiales;f__Ruminococcaceae;g__Ruminiclostridium_6;s__uncultured_bacterium_g__Ruminiclostridium_6; OTU342	5	109	4	194	468	946	14	647	0	281	39	1032	310	0	109	662	499	177	339	88	82	0	160	7	1	1042	91	719	0	464	3	181	75	38	1849	1	192	84	119	930	153	25	0	444	93	0	23	0	627
d__Bacteria;k__norank;p__Firmicutes;c__Clostridia;o__Clostridiales;f__Ruminococcaceae;g__unclassified_f__Ruminococcaceae;s__unclassified_f__Ruminococcaceae; OTU343	0	0	2	0	3	2	1	3	7	1	2	9	5	0	3	4	2	2	5	2	2	4	1	1	0	2	5	3	0	2	2	3	2	0	1	0	2	4	4	0	3	1	0	4	0	0	0	0	1
d__Bacteria;k__norank;p__Firmicutes;c__Bacilli;o__Lactobacillales;f__Lactobacillaceae;g__Lactobacillus;s__Lactobacillus_intestinalis; OTU344	0	3	4	5	7	7	6	4	5	20	6	4	2	0	7	1	5	3	6	11	7	4	1	7	1	8	5	63	0	12	6	17	13	8	9	2	8	8	9	1	9	1	0	0	1	0	12	0	6
d__Bacteria;k__norank;p__Firmicutes;c__Clostridia;o__Clostridiales;f__Ruminococcaceae;g__norank_f__Ruminococcaceae;s__unclassified_g__norank_f__Ruminococcaceae; OTU345	0	2	8	1	13	33	26	6	28	5	15	55	57	0	36	28	6	33	1	2	3	2	4	0	0	10	2	19	0	3	6	10	21	4	10	6	34	2	33	4	4	0	0	1	4	0	2	0	1
d__Bacteria;k__norank;p__Firmicutes;c__Clostridia;o__Clostridiales;f__Lachnospiraceae;g__unclassified_f__Lachnospiraceae;s__unclassified_f__Lachnospiraceae; OTU346	0	23	7	5	7	22	80	24	65	87	4	32	28	0	39	25	100	38	18	31	22	0	32	4	0	17	18	38	0	28	0	10	10	18	22	23	3	15	34	98	0	2	0	48	4	0	32	0	10
d__Bacteria;k__norank;p__Bacteroidetes;c__Bacteroidia;o__Bacteroidales;f__unclassified_o__Bacteroidales;g__unclassified_o__Bacteroidales;s__unclassified_o__Bacteroidales; OTU347	0	8	3	3	4	0	2	3	0	1	2	1	6	0	16	1	3	2	6	0	1	4	0	0	0	1	0	2	0	0	11	2	7	8	1	2	3	4	0	3	4	0	0	3	0	0	1	0	0
d__Bacteria;k__norank;p__Firmicutes;c__Clostridia;o__Clostridiales;f__Lachnospiraceae;g__unclassified_f__Lachnospiraceae;s__unclassified_f__Lachnospiraceae; OTU348	0	2	18	1	0	19	19	1	18	3	3	13	24	0	0	3	15	3	6	4	18	0	2	4	0	0	14	223	0	3	0	15	2	3	17	0	61	0	0	1	7	38	0	14	3	0	2	0	3
d__Bacteria;k__norank;p__Firmicutes;c__Clostridia;o__Clostridiales;f__Lachnospiraceae;g__Lachnospiraceae_NK4A136_group;s__uncultured_bacterium_g__Lachnospiraceae_NK4A136_group; OTU349	0	1	381	5	7	2	14	3	44	88	28	55	0	0	4	14	3	20	128	0	8	6	87	2	0	630	7	1329	1	3	50	20	390	1	43	84	1	3	3	33	25	5	0	46	0	0	23	0	82
d__Bacteria;k__norank;p__Firmicutes;c__Clostridia;o__Clostridiales;f__Lachnospiraceae;g__norank_f__Lachnospiraceae;s__unclassified_g__norank_f__Lachnospiraceae; OTU350	0	0	3	0	0	2	0	1	0	0	0	0	0	0	0	0	1	1	3	0	1	0	0	2	0	0	0	18	0	0	0	0	0	0	0	0	1	2	0	2	0	2	0	1	1	0	0	0	1
d__Bacteria;k__norank;p__Firmicutes;c__Clostridia;o__Clostridiales;f__Lachnospiraceae;g__Tyzzerella_3;s__unclassified_g__Tyzzerella_3; OTU351	0	0	5	24	0	12	0	30	0	44	0	62	1	0	0	0	0	0	4	0	7	0	0	4	0	0	0	181	0	0	16	0	4	8	0	0	0	2	2	1	1	0	0	11	1	0	1	0	40
d__Bacteria;k__norank;p__Firmicutes;c__Clostridia;o__Clostridiales;f__Lachnospiraceae;g__Lachnospiraceae_NK4A136_group;s__uncultured_bacterium_g__Lachnospiraceae_NK4A136_group; OTU352	1	0	5	9	11	65	40	12	2	532	3	6	9	0	140	22	17	5	15	10	11	29	0	5	0	12	2	450	0	2	4	11	6	9	88	0	9	5	1	261	3	6	0	10	0	1	3	1	22
d__Bacteria;k__norank;p__Firmicutes;c__Clostridia;o__Clostridiales;f__Ruminococcaceae;g__unclassified_f__Ruminococcaceae;s__unclassified_f__Ruminococcaceae; OTU353	0	0	0	0	0	0	0	1	1	0	0	1	0	0	0	0	1	1	1	0	2	0	0	0	0	0	0	0	0	2	1	0	2	0	0	0	0	1	0	0	0	0	0	1	0	0	0	0	1
d__Bacteria;k__norank;p__Firmicutes;c__Clostridia;o__Clostridiales;f__Family_XIII;g__[Eubacterium]_brachy_group;s__uncultured_bacterium_g__[Eubacterium]_brachy_group; OTU354	0	1	0	1	4	2	2	2	6	0	2	2	2	0	0	0	2	6	3	1	0	0	2	0	0	1	3	3	0	2	0	6	2	3	2	0	0	0	0	2	2	7	0	5	1	0	0	0	3
d__Bacteria;k__norank;p__Firmicutes;c__Clostridia;o__Clostridiales;f__Ruminococcaceae;g__Anaerotruncus;s__unclassified_g__Anaerotruncus; OTU355	0	1	1	1	5	5	0	0	4	1	0	1	4	0	1	0	2	3	3	0	0	3	0	1	0	1	1	3	0	3	0	1	0	0	3	0	1	0	1	2	0	0	0	14	1	0	0	0	1
d__Bacteria;k__norank;p__Firmicutes;c__Clostridia;o__Clostridiales;f__Ruminococcaceae;g__unclassified_f__Ruminococcaceae;s__unclassified_f__Ruminococcaceae; OTU356	0	10	7	4	2	6	11	9	10	2	1	30	16	0	24	5	14	11	5	0	8	5	14	1	0	24	3	16	0	1	0	0	2	2	2	1	10	1	20	4	4	4	0	12	2	0	2	0	10
d__Bacteria;k__norank;p__Firmicutes;c__Clostridia;o__Clostridiales;f__Lachnospiraceae;g__Roseburia;s__unclassified_g__Roseburia; OTU357	0	0	0	1	1	0	0	0	0	1	0	1	7	0	0	0	1	2	0	0	1	0	0	0	0	1	0	4	0	0	0	0	0	1	0	2	1	0	1	2	0	0	0	7	0	0	0	0	1
d__Bacteria;k__norank;p__Firmicutes;c__Clostridia;o__Clostridiales;f__Ruminococcaceae;g__Anaerotruncus;s__uncultured_bacterium_g__Anaerotruncus; OTU358	0	1	1	0	1	2	0	0	1	0	0	0	0	0	3	0	0	0	0	1	1	0	0	0	0	1	0	1	0	0	1	1	0	2	0	0	0	0	0	2	0	0	0	2	3	0	0	0	0
d__Bacteria;k__norank;p__Firmicutes;c__Clostridia;o__Clostridiales;f__Ruminococcaceae;g__Ruminococcaceae_UCG-010;s__uncultured_bacterium_g__Ruminococcaceae_UCG-010; OTU359	0	0	0	1	3	0	0	0	2	0	0	0	0	0	0	1	0	0	0	0	1	0	0	0	0	0	0	0	0	0	0	0	0	4	1	0	1	0	0	1	0	0	0	2	1	0	0	0	0
d__Bacteria;k__norank;p__Firmicutes;c__Clostridia;o__Clostridiales;f__Ruminococcaceae;g__Ruminiclostridium_9;s__unclassified_g__Ruminiclostridium_9; OTU360	0	157	94	26	28	86	60	40	173	18	17	52	108	0	122	18	82	32	11	7	69	18	49	2	0	88	73	15	0	12	5	27	27	23	25	31	98	11	90	77	11	0	0	152	14	1	19	0	20
d__Bacteria;k__norank;p__Firmicutes;c__Clostridia;o__Clostridiales;f__Ruminococcaceae;g__Oscillibacter;s__uncultured_bacterium_g__Oscillibacter; OTU361	0	179	46	23	40	33	66	23	111	34	25	34	112	0	210	57	55	48	11	17	40	11	40	3	0	178	0	11	0	23	2	7	32	39	7	10	32	26	135	16	15	4	0	79	18	0	32	1	27
d__Bacteria;k__norank;p__Firmicutes;c__Clostridia;o__Clostridiales;f__Ruminococcaceae;g__Anaerotruncus;s__uncultured_bacterium_g__Anaerotruncus; OTU362	0	7	0	1	4	1	0	1	1	0	0	4	6	0	7	0	1	0	1	0	3	0	1	0	0	18	0	8	0	0	0	3	6	6	4	0	3	8	4	6	0	0	0	38	1	0	0	0	2
d__Bacteria;k__norank;p__Firmicutes;c__Clostridia;o__Clostridiales;f__Lachnospiraceae;g__norank_f__Lachnospiraceae;s__unclassified_g__norank_f__Lachnospiraceae; OTU363	0	0	0	0	0	2	0	0	0	0	0	1	1	0	1	0	0	0	1	2	0	0	0	0	0	1	0	0	0	1	0	0	1	0	0	0	0	0	0	0	0	1	0	1	0	0	0	0	4
d__Bacteria;k__norank;p__Firmicutes;c__Clostridia;o__Clostridiales;f__Lachnospiraceae;g__norank_f__Lachnospiraceae;s__uncultured_bacterium_g__norank_f__Lachnospiraceae; OTU364	0	0	6	15	1	0	1	44	2	2	0	10	0	0	0	0	1	4	3	0	4	2	0	1	0	2	0	17	0	0	0	6	0	7	0	0	0	0	1	0	16	1	0	66	0	0	0	0	1
d__Bacteria;k__norank;p__Firmicutes;c__Clostridia;o__Clostridiales;f__Clostridiales_vadinBB60_group;g__norank_f__Clostridiales_vadinBB60_group;s__unclassified_g__norank_f__Clostridiales_vadinBB60_group; OTU365	0	3	1	0	0	0	0	0	0	0	0	0	0	0	0	0	0	0	0	2	0	0	0	0	0	0	0	0	0	0	0	0	0	0	0	0	1	1	1	0	0	0	0	4	0	0	0	0	0
d__Bacteria;k__norank;p__Firmicutes;c__Bacilli;o__Lactobacillales;f__Enterococcaceae;g__Enterococcus;s__unclassified_g__Enterococcus; OTU366	0	0	0	0	0	0	0	0	0	0	0	0	0	0	0	0	0	0	0	0	0	0	0	0	0	0	0	0	0	0	0	0	0	0	0	0	0	0	0	0	0	0	0	2	0	0	0	0	0
d__Bacteria;k__norank;p__Firmicutes;c__Bacilli;o__Lactobacillales;f__unclassified_o__Lactobacillales;g__unclassified_o__Lactobacillales;s__unclassified_o__Lactobacillales; OTU367	2	103	0	2	7	5	49	5	7	8	1	2	2	0	93	38	0	0	0	0	0	0	0	0	0	0	0	0	0	0	1	3	147	550	1	0	0	391	0	0	0	747	1074	78	323	5	148	232	0
d__Bacteria;k__norank;p__Firmicutes;c__Clostridia;o__Clostridiales;f__Lachnospiraceae;g__Roseburia;s__unclassified_g__Roseburia; OTU368	0	1	6	4	1	2	11	3	4	1	4	1	9	0	6	1	3	22	10	3	5	3	1	2	0	0	2	0	0	7	0	9	1	0	1	48	1	10	63	3	0	11	0	7	1	0	0	0	1
d__Bacteria;k__norank;p__unclassified_k__norank;c__unclassified_k__norank;o__unclassified_k__norank;f__unclassified_k__norank;g__unclassified_k__norank;s__unclassified_k__norank; OTU369	0	9	2	0	2	0	0	2	1	0	1	0	0	0	3	0	1	1	1	5	1	2	2	4	0	0	2	2	0	0	1	0	0	0	1	1	0	7	3	0	2	0	0	0	0	0	1	0	7
d__Bacteria;k__norank;p__Proteobacteria;c__Betaproteobacteria;o__Burkholderiales;f__Alcaligenaceae;g__Parasutterella;s__uncultured_organism_g__Parasutterella; OTU370	1	75	250	19	133	46	15	71	123	11	35	34	31	0	108	255	36	97	347	21	43	82	85	18	0	39	143	57	0	80	27	111	75	67	53	63	84	70	67	57	123	25	0	52	144	2	87	2	21
d__Bacteria;k__norank;p__Firmicutes;c__Bacilli;o__Lactobacillales;f__Lactobacillaceae;g__Lactobacillus;s__unclassified_g__Lactobacillus; OTU371	1884	111	105	10	2	12	44	148	139	38	10	13	3	115	49	7	1	4	227	56	7	346	3	3	133	27	307	13	1066	192	72	7	47	136	28	150	22	63	5	7	5	134	63	4	19	248	272	47	39
d__Bacteria;k__norank;p__Bacteroidetes;c__Bacteroidia;o__Bacteroidales;f__Prevotellaceae;g__Prevotellaceae_UCG-001;s__uncultured_bacterium_g__Prevotellaceae_UCG-001; OTU372	4	2901	2307	334	1280	468	208	1395	780	45	142	938	319	0	842	165	1840	1149	446	1386	371	870	1603	763	0	705	1152	229	2	148	97	345	284	140	180	573	326	1813	390	85	1796	7	0	21	67	11	21	0	1808
d__Bacteria;k__norank;p__Firmicutes;c__Clostridia;o__Clostridiales;f__Peptococcaceae;g__Peptococcus;s__uncultured_bacterium_g__Peptococcus; OTU373	0	2	1	0	0	0	1	0	1	1	0	6	6	0	1	0	2	2	0	0	1	1	2	1	0	4	0	1	0	0	1	0	3	0	0	0	1	1	1	1	1	0	0	1	1	0	0	0	0
d__Bacteria;k__norank;p__Firmicutes;c__Clostridia;o__Clostridiales;f__Ruminococcaceae;g__norank_f__Ruminococcaceae;s__unclassified_g__norank_f__Ruminococcaceae; OTU374	0	4	0	4	0	0	0	0	0	0	0	2	0	0	0	0	2	0	0	1	0	0	0	0	0	0	6	0	0	0	0	5	0	1	0	2	1	1	0	0	0	0	0	2	0	0	0	0	0
d__Bacteria;k__norank;p__Firmicutes;c__Clostridia;o__Clostridiales;f__Clostridiales_vadinBB60_group;g__norank_f__Clostridiales_vadinBB60_group;s__gut_metagenome_g__norank_f__Clostridiales_vadinBB60_group; OTU375	0	0	2	0	1	2	0	0	0	0	0	1	2	0	2	1	0	0	0	0	0	0	0	0	0	0	0	0	0	0	0	1	3	0	0	0	1	0	0	0	4	0	0	0	0	0	0	0	0
d__Bacteria;k__norank;p__Firmicutes;c__Clostridia;o__Clostridiales;f__Ruminococcaceae;g__Ruminococcaceae_UCG-010;s__unclassified_g__Ruminococcaceae_UCG-010; OTU376	0	1	2	2	1	1	1	0	1	0	0	0	1	0	0	1	0	0	1	0	1	0	0	1	0	0	0	1	0	0	0	2	1	0	0	0	0	2	0	0	0	0	0	3	1	0	0	0	0
d__Bacteria;k__norank;p__Firmicutes;c__Clostridia;o__Clostridiales;f__Ruminococcaceae;g__Ruminococcaceae_UCG-009;s__unclassified_g__Ruminococcaceae_UCG-009; OTU377	0	6	3	5	2	5	3	6	15	2	1	23	12	0	34	0	2	3	4	3	28	2	18	8	0	7	0	0	0	2	2	2	17	8	1	1	5	11	10	12	9	0	0	17	5	0	0	0	9
d__Bacteria;k__norank;p__unclassified_k__norank;c__unclassified_k__norank;o__unclassified_k__norank;f__unclassified_k__norank;g__unclassified_k__norank;s__unclassified_k__norank; OTU378	0	15	0	0	1	0	0	0	0	0	0	0	0	0	6	4	0	0	0	0	0	0	0	0	0	0	0	0	0	0	0	0	5	12	0	0	0	2	0	0	0	0	0	15	26	0	4	0	0
d__Bacteria;k__norank;p__Bacteroidetes;c__Bacteroidia;o__Bacteroidales;f__unclassified_o__Bacteroidales;g__unclassified_o__Bacteroidales;s__unclassified_o__Bacteroidales; OTU379	0	4	0	1	0	0	11	4	0	2	1	1	1	0	4	0	0	0	2	2	0	1	0	0	0	1	0	0	0	0	3	2	5	0	0	0	2	1	0	2	0	0	0	4	0	0	0	0	2
d__Bacteria;k__norank;p__Firmicutes;c__Clostridia;o__Clostridiales;f__Ruminococcaceae;g__Oscillibacter;s__uncultured_bacterium_g__Oscillibacter; OTU380	0	5	0	1	0	0	1	3	0	0	0	0	1	0	3	1	0	0	0	1	0	0	0	0	0	1	0	0	0	0	0	0	1	0	0	0	0	1	0	1	0	0	0	1	0	0	0	0	1
d__Bacteria;k__norank;p__Firmicutes;c__Clostridia;o__Clostridiales;f__Ruminococcaceae;g__Anaerotruncus;s__unclassified_g__Anaerotruncus; OTU381	0	1	0	1	0	2	0	0	1	0	0	1	0	0	0	0	0	0	0	1	0	0	0	0	0	0	0	2	0	0	0	0	0	0	1	0	0	0	0	0	0	0	0	0	0	0	0	0	0
d__Bacteria;k__norank;p__Bacteroidetes;c__Bacteroidia;o__Bacteroidales;f__Porphyromonadaceae;g__Parabacteroides;s__unclassified_g__Parabacteroides; OTU382	0	7	11	35	110	2	180	21	36	33	5	27	12	0	13	7	0	12	8	5	21	7	41	30	0	27	44	31	1	18	0	63	3	36	12	42	5	22	7	36	12	0	0	36	5	1	5	2	8
d__Bacteria;k__norank;p__Firmicutes;c__Clostridia;o__Clostridiales;f__Ruminococcaceae;g__Ruminococcaceae_UCG-014;s__unclassified_g__Ruminococcaceae_UCG-014; OTU383	1	0	0	0	1	0	0	0	0	0	0	0	5	0	0	0	0	0	3	0	0	0	0	0	0	0	0	0	0	0	0	0	74	0	0	0	0	0	0	3	5	19	0	0	0	0	0	0	2
d__Bacteria;k__norank;p__Firmicutes;c__Clostridia;o__Clostridiales;f__Family_XIII;g__Family_XIII_UCG-001;s__uncultured_bacterium_g__Family_XIII_UCG-001; OTU384	0	1	0	6	0	5	12	14	6	13	0	23	2	0	5	4	12	18	7	3	17	4	5	4	0	9	4	9	0	5	3	10	7	1	8	9	4	1	4	13	3	4	0	5	3	0	3	0	12
d__Bacteria;k__norank;p__Firmicutes;c__Clostridia;o__Clostridiales;f__Lachnospiraceae;g__Lachnospiraceae_NK4A136_group;s__uncultured_bacterium_g__Lachnospiraceae_NK4A136_group; OTU385	0	0	0	0	0	0	2	0	0	0	0	0	0	0	0	0	0	0	0	0	0	0	0	0	0	0	0	0	0	0	0	0	0	0	0	0	0	0	0	0	0	0	0	0	0	0	0	0	0
d__Bacteria;k__norank;p__Firmicutes;c__Clostridia;o__Clostridiales;f__Lachnospiraceae;g__Lachnospiraceae_FCS020_group;s__unclassified_g__Lachnospiraceae_FCS020_group; OTU386	0	7	9	5	4	11	3	9	30	8	8	15	14	0	11	0	15	16	9	6	12	3	8	5	0	13	1	27	0	3	5	4	7	3	25	4	8	5	7	10	5	5	0	11	4	0	7	0	18
d__Bacteria;k__norank;p__Bacteroidetes;c__Bacteroidia;o__Bacteroidales;f__Bacteroidaceae;g__Bacteroides;s__uncultured_bacterium_g__Bacteroides; OTU387	1	172	326	230	263	142	391	337	512	126	334	384	392	1	454	566	229	296	435	212	439	88	356	170	0	603	214	131	5	218	394	141	290	795	327	303	141	196	255	226	300	14	0	756	186	3	7	3	200
d__Bacteria;k__norank;p__Firmicutes;c__Clostridia;o__Clostridiales;f__Lachnospiraceae;g__unclassified_f__Lachnospiraceae;s__unclassified_f__Lachnospiraceae; OTU388	0	1	0	0	3	0	0	13	1	3	0	0	1	0	0	0	1	1	4	0	1	0	0	0	0	22	3	5	0	0	0	0	1	1	0	0	0	0	1	1	0	0	0	2	2	0	7	0	2
d__Bacteria;k__norank;p__Bacteroidetes;c__Bacteroidia;o__Bacteroidales;f__Bacteroidales_S24-7_group;g__norank_f__Bacteroidales_S24-7_group;s__uncultured_bacterium_g__norank_f__Bacteroidales_S24-7_group; OTU389	0	0	0	0	0	1	0	0	0	0	0	0	0	0	0	0	0	0	1	0	0	0	0	0	0	0	0	0	0	2	0	0	1	0	0	0	0	0	0	0	0	0	0	1	0	0	0	0	0
d__Bacteria;k__norank;p__Firmicutes;c__Clostridia;o__Clostridiales;f__Ruminococcaceae;g__Ruminococcaceae_UCG-005;s__unclassified_g__Ruminococcaceae_UCG-005; OTU390	0	9	0	12	1	20	2	12	0	0	3	30	5	0	3	13	35	20	0	4	8	1	16	0	0	23	8	4	0	28	0	8	0	1	10	0	9	5	21	61	7	0	0	3	8	0	2	0	16
d__Bacteria;k__norank;p__Firmicutes;c__Clostridia;o__Clostridiales;f__Ruminococcaceae;g__Caproiciproducens;s__unclassified_g__Caproiciproducens; OTU391	0	0	0	0	0	0	0	1	1	0	1	0	0	0	3	0	0	0	0	1	0	1	1	0	0	0	0	0	0	0	0	1	0	0	0	0	0	2	0	0	0	0	0	0	2	0	0	0	0
d__Bacteria;k__norank;p__Tenericutes;c__Mollicutes;o__Mollicutes_RF9;f__norank_o__Mollicutes_RF9;g__norank_o__Mollicutes_RF9;s__unclassified_g__norank_o__Mollicutes_RF9; OTU392	0	0	0	0	0	0	2	0	0	0	1	0	0	0	0	0	1	0	0	0	0	0	1	0	0	0	0	0	0	2	0	0	0	0	0	0	0	0	3	0	0	0	0	0	0	0	0	0	1
d__Bacteria;k__norank;p__Firmicutes;c__Clostridia;o__Clostridiales;f__Lachnospiraceae;g__Marvinbryantia;s__uncultured_bacterium_g__Marvinbryantia; OTU393	1	2	4	6	11	0	25	5	31	2	17	5	10	0	3	12	13	8	4	37	5	11	23	11	0	11	163	1	0	24	1	5	2	6	6	1	0	2	7	12	12	0	0	1	10	1	48	1	4
d__Bacteria;k__norank;p__Firmicutes;c__Clostridia;o__Clostridiales;f__Ruminococcaceae;g__unclassified_f__Ruminococcaceae;s__unclassified_f__Ruminococcaceae; OTU394	0	3	0	3	0	1	2	3	0	0	1	8	2	0	1	4	14	7	0	1	3	0	4	0	0	15	2	0	0	10	0	5	0	0	2	0	5	0	4	14	0	0	0	1	1	0	0	0	4
d__Bacteria;k__norank;p__Firmicutes;c__Clostridia;o__Clostridiales;f__Lachnospiraceae;g__Lachnospiraceae_NK4A136_group;s__unclassified_g__Lachnospiraceae_NK4A136_group; OTU395	0	0	1	2	1	31	28	2	3	5	0	5	133	0	6	0	29	161	6	1	1	1	4	12	1	42	0	4	0	6	0	0	45	0	13	0	12	0	16	1	0	0	0	13	0	0	0	0	227
d__Bacteria;k__norank;p__Firmicutes;c__Clostridia;o__Clostridiales;f__Lachnospiraceae;g__Coprococcus_1;s__Clostridium_sp._ID5; OTU396	0	12	0	10	40	0	91	27	2	3	27	1	3	0	9	15	22	7	8	7	3	28	12	3	0	2	43	1	2	28	0	5	0	0	23	15	22	5	13	16	4	0	0	0	12	0	88	0	6
d__Bacteria;k__norank;p__Firmicutes;c__Clostridia;o__Clostridiales;f__Lachnospiraceae;g__unclassified_f__Lachnospiraceae;s__unclassified_f__Lachnospiraceae; OTU397	0	0	0	0	66	0	285	36	43	46	0	66	6	0	0	0	28	1	0	0	16	30	511	0	0	4	0	0	0	0	0	0	0	76	0	0	0	2	0	2	2	2	0	0	0	0	0	0	0
d__Bacteria;k__norank;p__Firmicutes;c__Clostridia;o__Clostridiales;f__Ruminococcaceae;g__Ruminiclostridium_5;s__uncultured_bacterium_g__Ruminiclostridium_5; OTU398	0	11	3	10	213	54	0	6	43	162	0	87	1	0	36	76	8	3	98	1	32	3	1	1	1	7	68	4	0	30	2	92	6	1	2	0	31	8	2	4	1	31	0	106	5	1	0	0	8
d__Bacteria;k__norank;p__Firmicutes;c__Clostridia;o__Clostridiales;f__Lachnospiraceae;g__Marvinbryantia;s__uncultured_bacterium_g__Marvinbryantia; OTU399	0	0	4	2	40	5	21	17	21	1	152	4	7	0	4	24	12	20	24	44	7	191	45	2	1	19	9	2	0	581	0	5	8	6	4	1	5	2	5	8	12	1	0	1	10	1	46	0	28
d__Bacteria;k__norank;p__Bacteroidetes;c__Bacteroidia;o__Bacteroidales;f__Porphyromonadaceae;g__Barnesiella;s__uncultured_organism_g__Barnesiella; OTU400	0	1	0	0	2	0	0	0	0	0	3	0	1	0	0	0	8	0	4	0	1	1	0	1	0	0	1	7	1	5	0	1	1	0	0	0	2	0	0	15	1	0	0	2	0	0	0	0	0
d__Bacteria;k__norank;p__Firmicutes;c__Clostridia;o__Clostridiales;f__Lachnospiraceae;g__[Eubacterium]_xylanophilum_group;s__uncultured_bacterium_g__[Eubacterium]_xylanophilum_group; OTU401	0	22	41	8	156	40	33	34	6	43	10	35	188	0	73	77	83	10	169	9	57	3	10	30	0	11	16	0	1	3	40	21	113	83	180	5	11	27	66	18	1	4	0	84	29	2	52	0	82
d__Bacteria;k__norank;p__Firmicutes;c__Clostridia;o__Clostridiales;f__Ruminococcaceae;g__Ruminococcaceae_UCG-005;s__uncultured_bacterium_g__Ruminococcaceae_UCG-005; OTU402	6	3945	3	1109	32	238	9841	401	26	16	2870	1777	715	0	507	490	2956	5298	8	881	4499	4617	7236	2970	3	1956	3389	107	5	2797	2	2151	3	592	107	1944	1228	2715	6140	4203	996	2	0	137	1629	3	10204	3	1557
d__Bacteria;k__norank;p__Actinobacteria;c__Actinobacteria;o__Coriobacteriales;f__Coriobacteriaceae;g__unclassified_f__Coriobacteriaceae;s__unclassified_f__Coriobacteriaceae; OTU403	0	0	0	0	2	1	0	1	2	1	0	0	0	0	0	1	2	1	0	0	0	0	0	0	0	0	7	0	0	0	0	1	3	1	0	0	0	0	0	0	1	1	0	1	2	0	2	0	1
d__Bacteria;k__norank;p__Tenericutes;c__Mollicutes;o__Anaeroplasmatales;f__Anaeroplasmataceae;g__Anaeroplasma;s__uncultured_bacterium_g__Anaeroplasma; OTU404	0	0	11	0	0	0	0	0	0	11	0	0	0	0	32	44	0	0	0	0	0	0	1	0	0	0	0	0	0	1	23	3	0	0	0	0	0	0	0	0	0	0	0	1	0	0	3	0	0
d__Bacteria;k__norank;p__Bacteroidetes;c__Bacteroidia;o__Bacteroidales;f__Rikenellaceae;g__Rikenellaceae_RC9_gut_group;s__unclassified_g__Rikenellaceae_RC9_gut_group; OTU405	1	4	1	1	1	1	7	0	2	4	3	1	2	0	0	0	1	2	0	0	0	0	2	4	1	1	3	0	8	0	9	0	4	0	5	1	0	1	1	12	2	0	0	2	0	3	0	2	2
d__Bacteria;k__norank;p__Bacteroidetes;c__Bacteroidia;o__Bacteroidales;f__Bacteroidaceae;g__Bacteroides;s__Bacteroides_xylanisolvens_g__Bacteroides; OTU406	0	4	22	3	10	9	15	4	162	8	8	16	46	0	4	10	27	10	23	7	32	2	9	42	0	8	6	8	0	6	7	8	10	11	12	27	6	17	172	29	29	0	0	13	5	0	4	0	6
d__Bacteria;k__norank;p__Bacteroidetes;c__Bacteroidia;o__Bacteroidales;f__Rikenellaceae;g__Alistipes;s__uncultured_bacterium_g__Alistipes; OTU407	0	1	0	6	36	11	0	36	0	262	0	1	0	0	2	0	38	2	59	1	48	0	7	2	0	9	0	25	0	30	92	5	1	0	115	0	62	12	0	3	0	0	1	115	0	0	1	1	3
d__Bacteria;k__norank;p__Bacteroidetes;c__Bacteroidia;o__Bacteroidales;f__Bacteroidales_S24-7_group;g__norank_f__Bacteroidales_S24-7_group;s__uncultured_bacterium_g__norank_f__Bacteroidales_S24-7_group; OTU408	0	6	7	11	5	7	0	40	25	5	4	19	9	0	12	6	12	11	61	3	39	6	9	39	0	9	11	6	0	13	0	14	5	6	10	4	10	25	4	17	25	33	0	11	20	0	2	0	4
d__Bacteria;k__norank;p__Actinobacteria;c__Actinobacteria;o__Coriobacteriales;f__Coriobacteriaceae;g__Adlercreutzia;s__uncultured_bacterium_g__Adlercreutzia; OTU409	0	7	1	2	25	10	9	17	14	20	9	2	1	0	5	7	9	3	3	21	3	7	3	8	0	13	30	22	0	4	8	18	17	16	14	6	5	17	10	1	17	6	0	12	8	0	13	0	10
d__Bacteria;k__norank;p__Firmicutes;c__Clostridia;o__Clostridiales;f__Lachnospiraceae;g__norank_f__Lachnospiraceae;s__unclassified_g__norank_f__Lachnospiraceae; OTU410	0	8	1	1	4	2	11	10	8	39	1	19	18	0	5	0	8	24	6	8	8	13	12	4	0	2	2	0	0	8	2	11	1	5	17	3	3	2	8	12	3	0	0	7	0	0	4	0	22
d__Bacteria;k__norank;p__Firmicutes;c__Clostridia;o__Clostridiales;f__Ruminococcaceae;g__unclassified_f__Ruminococcaceae;s__unclassified_f__Ruminococcaceae; OTU411	0	2	88	0	4	4	6	5	1	7	0	31	17	0	2	12	5	1	4	1	12	16	2	36	0	0	3	2	1	1	2	3	0	5	1	0	4	1	2	6	1	0	0	3	0	0	5	0	3
d__Bacteria;k__norank;p__Firmicutes;c__Clostridia;o__Clostridiales;f__Lachnospiraceae;g__Lachnospiraceae_UCG-006;s__uncultured_bacterium_g__Lachnospiraceae_UCG-006; OTU412	0	0	0	2	0	5	0	0	0	210	0	0	0	0	0	1	0	2	11	0	34	10	0	0	0	10	5	431	0	0	0	5	1	0	92	0	4	0	0	17	0	0	0	7	0	0	0	0	0
d__Bacteria;k__norank;p__Firmicutes;c__Clostridia;o__Clostridiales;f__Lachnospiraceae;g__Lachnospiraceae_NK4A136_group;s__uncultured_bacterium_g__Lachnospiraceae_NK4A136_group; OTU413	5	228	60	600	253	926	162	446	115	9426	397	564	114	0	49	1472	35	303	3655	3	3662	35	65	12	1	262	340	3813	2	165	118	371	493	430	6582	99	517	406	2	66	85	73	0	64	147	2	822	58	156
d__Bacteria;k__norank;p__Firmicutes;c__Erysipelotrichia;o__Erysipelotrichales;f__Erysipelotrichaceae;g__Faecalibaculum;s__uncultured_bacterium_g__Faecalibaculum; OTU414	0	0	0	0	5	0	5	0	7	1	0	2	1	0	3	2	1	6	2	3	3	0	0	0	0	0	1	0	0	1	0	0	0	0	0	0	0	1	0	6	1	6	0	0	2	0	6	1	3
d__Bacteria;k__norank;p__Firmicutes;c__Clostridia;o__Clostridiales;f__Ruminococcaceae;g__[Eubacterium]_coprostanoligenes_group;s__gut_metagenome_g__[Eubacterium]_coprostanoligenes_group; OTU415	0	1	1	2	1	1	0	1	0	1	0	0	0	0	0	7	0	0	0	10	1	1	0	1	0	1	0	1	0	2	2	3	2	0	0	1	5	1	1	0	0	1	0	0	0	0	6	0	0
d__Bacteria;k__norank;p__Bacteroidetes;c__Bacteroidia;o__Bacteroidales;f__Bacteroidales_S24-7_group;g__norank_f__Bacteroidales_S24-7_group;s__uncultured_bacterium_g__norank_f__Bacteroidales_S24-7_group; OTU416	0	39	18	52	51	119	34	75	201	8	86	57	39	0	54	52	12	4	32	34	13	68	16	29	1	47	79	90	0	25	29	21	77	73	24	151	40	46	33	33	92	12	0	40	9	0	16	0	67
d__Bacteria;k__norank;p__Bacteroidetes;c__Bacteroidia;o__Bacteroidales;f__Prevotellaceae;g__unclassified_f__Prevotellaceae;s__unclassified_f__Prevotellaceae; OTU417	0	4	1	0	4	1	1	7	5	0	1	2	6	0	5	3	1	2	1	6	4	5	2	0	0	2	0	0	0	4	11	1	20	6	1	1	1	3	0	3	2	0	0	7	5	0	0	0	2
d__Bacteria;k__norank;p__Bacteroidetes;c__Bacteroidia;o__Bacteroidales;f__unclassified_o__Bacteroidales;g__unclassified_o__Bacteroidales;s__unclassified_o__Bacteroidales; OTU418	0	16	4	15	25	3	13	29	43	2	6	14	24	0	47	15	4	23	7	31	17	12	20	0	0	12	8	18	0	12	10	13	58	23	13	18	8	16	1	36	10	1	0	40	22	0	0	0	7
d__Bacteria;k__norank;p__Bacteroidetes;c__Bacteroidia;o__Bacteroidales;f__Bacteroidales_S24-7_group;g__norank_f__Bacteroidales_S24-7_group;s__uncultured_bacterium_g__norank_f__Bacteroidales_S24-7_group; OTU419	2	114	139	1	0	136	174	205	7	69	67	1	1	0	132	61	24	0	195	118	1	607	0	1	0	1	241	195	0	1205	44	489	353	885	532	1	166	121	0	2	2324	48	1	95	105	0	105	2	0
d__Bacteria;k__norank;p__Firmicutes;c__Clostridia;o__Clostridiales;f__Christensenellaceae;g__Christensenellaceae_R-7_group;s__unclassified_g__Christensenellaceae_R-7_group; OTU420	0	0	10	2	7	0	2	2	12	2	3	2	0	0	2	14	1	2	3	2	2	1	1	1	0	4	3	0	0	3	4	4	1	0	1	1	2	2	1	4	2	3	0	2	1	0	1	0	1
d__Bacteria;k__norank;p__Firmicutes;c__Clostridia;o__Clostridiales;f__Lachnospiraceae;g__unclassified_f__Lachnospiraceae;s__unclassified_f__Lachnospiraceae; OTU421	0	0	0	0	0	0	33	0	211	0	618	0	9	0	25	47	0	0	0	0	0	0	3	8	1	1	600	4	2	0	0	0	0	0	0	3	0	0	25	0	0	0	0	2	0	0	0	1	0
d__Bacteria;k__norank;p__Firmicutes;c__Clostridia;o__Clostridiales;f__Lachnospiraceae;g__unclassified_f__Lachnospiraceae;s__unclassified_f__Lachnospiraceae; OTU422	0	0	0	0	0	0	1	0	19	0	53	0	1	0	55	3	68	0	0	0	1	0	0	0	0	8	192	5	0	3	0	0	0	0	0	7	0	0	0	0	0	0	0	0	0	1	0	0	0
d__Bacteria;k__norank;p__Firmicutes;c__Clostridia;o__Clostridiales;f__Christensenellaceae;g__Christensenellaceae_R-7_group;s__uncultured_bacterium_g__Christensenellaceae_R-7_group; OTU423	0	0	0	0	0	0	0	0	0	0	10	0	0	0	0	0	0	0	0	0	0	0	0	0	0	0	0	0	0	0	0	0	0	0	0	0	0	0	0	0	0	0	0	0	0	0	0	0	0
d__Bacteria;k__norank;p__Bacteroidetes;c__Bacteroidia;o__Bacteroidales;f__Bacteroidales_S24-7_group;g__norank_f__Bacteroidales_S24-7_group;s__uncultured_bacterium_g__norank_f__Bacteroidales_S24-7_group; OTU424	0	3	51	6	10	5	2	11	4	5	4	4	8	0	15	1	7	3	59	0	9	6	1	11	0	8	3	6	0	4	2	13	6	3	7	10	7	10	2	8	25	1	0	3	5	0	2	0	2
d__Bacteria;k__norank;p__Bacteroidetes;c__Bacteroidia;o__Bacteroidales;f__Bacteroidaceae;g__Bacteroides;s__Bacteroides_salyersiae_WAL_10018__DSM_18765__JCM_12988; OTU425	0	1	29	1	2	1	3	8	10	1	0	8	3	0	1	0	8	0	0	3	5	3	12	4	1	24	1	1	0	6	8	2	1	10	19	1	0	1	8	0	4	0	0	2	4	0	1	0	1
d__Bacteria;k__norank;p__Actinobacteria;c__Actinobacteria;o__Coriobacteriales;f__Coriobacteriaceae;g__Parvibacter;s__uncultured_bacterium_g__Parvibacter; OTU426	1	0	1	0	1	1	4	0	3	0	2	0	0	0	1	2	3	1	0	3	0	1	6	0	0	0	4	0	0	0	0	1	1	0	1	1	0	6	1	0	0	0	0	0	1	0	0	0	0
d__Bacteria;k__norank;p__Bacteroidetes;c__Bacteroidia;o__Bacteroidales;f__unclassified_o__Bacteroidales;g__unclassified_o__Bacteroidales;s__unclassified_o__Bacteroidales; OTU427	0	4	15	3	6	4	3	7	3	0	0	4	2	0	9	2	9	11	6	11	5	0	15	3	0	10	6	2	0	0	2	0	2	5	2	3	1	9	3	0	9	0	0	0	0	0	0	0	8
d__Bacteria;k__norank;p__Bacteroidetes;c__Bacteroidia;o__Bacteroidales;f__Bacteroidales_S24-7_group;g__norank_f__Bacteroidales_S24-7_group;s__uncultured_bacterium_g__norank_f__Bacteroidales_S24-7_group; OTU428	0	3	17	0	0	9	5	14	0	6	2	0	0	0	4	1	3	0	8	3	0	14	0	0	0	0	9	9	0	71	0	38	15	25	28	1	11	5	0	0	71	5	0	3	9	0	1	0	0
d__Bacteria;k__norank;p__Proteobacteria;c__Alphaproteobacteria;o__Rhodospirillales;f__Rhodospirillaceae;g__norank_f__Rhodospirillaceae;s__unclassified_g__norank_f__Rhodospirillaceae; OTU429	0	0	14	0	0	0	0	0	0	0	0	0	0	0	0	0	0	0	0	0	0	0	0	0	0	0	0	0	0	0	0	0	0	0	0	0	0	0	0	0	0	0	0	4	0	0	0	0	0
d__Bacteria;k__norank;p__Proteobacteria;c__Alphaproteobacteria;o__Rhodospirillales;f__Rhodospirillaceae;g__norank_f__Rhodospirillaceae;s__gut_metagenome_g__norank_f__Rhodospirillaceae; OTU430	0	1	4	0	0	0	0	0	4	0	0	0	4	0	1	4	0	0	0	0	1	0	2	1	0	0	1	0	0	0	3	6	1	5	0	0	1	0	6	0	0	0	0	1	1	0	0	0	0
d__Bacteria;k__norank;p__Bacteroidetes;c__Bacteroidia;o__Bacteroidales;f__Bacteroidales_S24-7_group;g__norank_f__Bacteroidales_S24-7_group;s__uncultured_bacterium_g__norank_f__Bacteroidales_S24-7_group; OTU431	0	0	218	0	0	0	0	0	0	0	0	0	37	0	0	0	0	1	0	0	0	0	0	0	0	0	0	0	0	0	0	0	0	0	0	0	0	0	163	0	0	5	0	0	0	0	0	0	0
d__Bacteria;k__norank;p__Bacteroidetes;c__Bacteroidia;o__Bacteroidales;f__Bacteroidales_S24-7_group;g__norank_f__Bacteroidales_S24-7_group;s__uncultured_organism_g__norank_f__Bacteroidales_S24-7_group; OTU432	3	219	368	390	318	94	30	261	273	79	153	68	205	1	237	1304	317	174	323	230	211	295	194	136	0	337	274	186	0	291	36	340	190	148	255	72	275	140	134	267	262	19	0	391	192	1	141	4	143
d__Bacteria;k__norank;p__Bacteroidetes;c__Bacteroidia;o__Bacteroidales;f__Bacteroidales_S24-7_group;g__norank_f__Bacteroidales_S24-7_group;s__uncultured_bacterium_g__norank_f__Bacteroidales_S24-7_group; OTU433	0	8	41	0	0	17	8	40	0	9	3	0	0	0	8	3	3	0	25	6	0	64	0	0	0	0	20	17	0	167	0	119	41	25	54	0	42	14	0	0	242	9	0	11	10	0	7	0	0
d__Bacteria;k__norank;p__Bacteroidetes;c__Bacteroidia;o__Bacteroidales;f__Bacteroidales_S24-7_group;g__norank_f__Bacteroidales_S24-7_group;s__uncultured_bacterium_g__norank_f__Bacteroidales_S24-7_group; OTU434	0	0	1173	0	0	0	0	0	0	0	0	0	0	0	0	0	0	7	0	0	0	0	0	0	0	0	0	14	0	0	0	0	0	0	0	0	0	0	0	0	1	0	0	0	0	1	0	0	0
d__Bacteria;k__norank;p__Bacteroidetes;c__Bacteroidia;o__Bacteroidales;f__Bacteroidales_S24-7_group;g__norank_f__Bacteroidales_S24-7_group;s__uncultured_Bacteroidales_bacterium_g__norank_f__Bacteroidales_S24-7_group; OTU435	0	23	202	35	25	60	12	21	104	26	9	50	49	0	24	42	36	20	54	110	32	20	8	45	0	89	39	9	0	42	37	34	15	25	28	0	20	44	8	43	54	32	0	30	22	0	4	1	19
d__Bacteria;k__norank;p__Firmicutes;c__Clostridia;o__Clostridiales;f__Lachnospiraceae;g__norank_f__Lachnospiraceae;s__unclassified_g__norank_f__Lachnospiraceae; OTU436	0	6	2	0	0	0	0	0	1	0	0	0	7	0	0	0	1	0	0	0	0	0	0	0	0	0	0	0	0	0	0	0	1	0	0	0	0	0	1	0	0	0	0	2	0	2	0	0	0
d__Bacteria;k__norank;p__Firmicutes;c__Clostridia;o__Clostridiales;f__Christensenellaceae;g__norank_f__Christensenellaceae;s__unclassified_g__norank_f__Christensenellaceae; OTU437	0	1	3	0	2	0	0	1	2	0	0	1	1	0	0	2	2	0	0	0	0	0	1	0	0	0	0	1	0	0	0	1	0	0	0	0	1	0	0	1	0	0	0	4	4	0	1	0	0
d__Bacteria;k__norank;p__Firmicutes;c__Clostridia;o__Clostridiales;f__Lachnospiraceae;g__unclassified_f__Lachnospiraceae;s__unclassified_f__Lachnospiraceae; OTU438	0	0	16	0	1	1	0	1	0	0	0	16	0	0	7	0	0	0	0	0	17	0	0	0	0	0	0	1	0	0	1	0	18	40	18	0	9	0	0	0	0	0	0	6	0	0	0	0	0
d__Bacteria;k__norank;p__Firmicutes;c__Clostridia;o__Clostridiales;f__Lachnospiraceae;g__Lachnospiraceae_NK4A136_group;s__Lachnospiraceae_bacterium_COE1; OTU439	0	14	20	11	4	92	29	26	1	4	0	2	125	0	6	1	1	0	34	51	7	5	0	0	0	87	0	9	0	30	0	22	3	0	29	33	39	17	1	2	2	2	0	78	10	0	3	3	6
d__Bacteria;k__norank;p__Firmicutes;c__Clostridia;o__Clostridiales;f__Lachnospiraceae;g__Lachnoclostridium;s__unclassified_g__Lachnoclostridium; OTU440	0	14	41	16	36	8	33	23	39	20	9	19	27	0	32	10	9	23	81	9	35	8	10	8	0	22	11	79	0	16	17	7	25	15	27	9	52	44	21	19	3	120	0	135	8	0	5	0	23
d__Bacteria;k__norank;p__Firmicutes;c__Clostridia;o__Clostridiales;f__Lachnospiraceae;g__norank_f__Lachnospiraceae;s__Lachnospiraceae_bacterium_DW8; OTU441	0	7	11	7	18	17	9	23	26	3	1	22	11	0	9	0	20	18	14	4	20	1	9	5	0	27	4	16	0	0	0	16	13	5	8	14	5	3	11	16	7	16	0	25	1	0	3	0	22
d__Bacteria;k__norank;p__Firmicutes;c__Clostridia;o__Clostridiales;f__Lachnospiraceae;g__Lachnospiraceae_UCG-001;s__unclassified_g__Lachnospiraceae_UCG-001; OTU442	0	27	86	4	43	7	15	37	10	0	4	21	38	0	74	0	1	24	4	0	27	4	5	7	0	2	0	217	0	1	8	7	21	0	33	8	0	17	195	5	5	14	0	32	23	1	2	0	85
d__Bacteria;k__norank;p__Firmicutes;c__Clostridia;o__Clostridiales;f__Lachnospiraceae;g__norank_f__Lachnospiraceae;s__uncultured_bacterium_g__norank_f__Lachnospiraceae; OTU443	0	35	11	3	29	18	43	53	54	18	6	39	23	0	60	10	37	35	30	9	29	16	7	11	0	68	62	250	0	48	1	74	18	14	32	65	22	4	30	33	28	33	0	68	12	1	14	0	40
d__Bacteria;k__norank;p__Firmicutes;c__Clostridia;o__Clostridiales;f__Defluviitaleaceae;g__Defluviitaleaceae_UCG-011;s__uncultured_organism_g__Defluviitaleaceae_UCG-011; OTU444	0	10	21	6	46	10	3	34	32	11	30	12	8	0	3	40	27	17	28	22	19	28	5	1	1	13	18	6	0	17	9	17	11	13	16	4	10	15	33	16	15	12	0	6	0	0	34	0	31
d__Bacteria;k__norank;p__Firmicutes;c__Clostridia;o__Clostridiales;f__Lachnospiraceae;g__Lachnospiraceae_NK4A136_group;s__unclassified_g__Lachnospiraceae_NK4A136_group; OTU445	0	6	35	7	8	92	14	8	29	2	13	9	61	0	0	0	8	43	39	0	42	2	4	0	0	56	12	107	0	0	13	15	29	6	1	23	50	11	2	11	4	2	0	57	10	1	11	4	15
d__Bacteria;k__norank;p__Firmicutes;c__Clostridia;o__Clostridiales;f__Ruminococcaceae;g__Ruminiclostridium_5;s__uncultured_bacterium_g__Ruminiclostridium_5; OTU446	0	0	3	22	56	20	16	31	13	54	25	27	5	0	13	1	20	1	54	24	13	20	8	12	0	27	52	8	0	31	10	85	16	1	18	1	23	10	4	3	33	13	0	16	0	0	24	0	22
d__Bacteria;k__norank;p__Firmicutes;c__Clostridia;o__Clostridiales;f__Ruminococcaceae;g__Butyricicoccus;s__unclassified_g__Butyricicoccus; OTU447	1	53	21	39	9	17	4	272	47	58	26	435	93	0	91	5	61	11	11	4	2	6	42	26	0	305	4	217	0	109	1	31	35	14	103	8	66	24	68	5	20	3	0	123	1	0	3	0	116
d__Bacteria;k__norank;p__Bacteroidetes;c__Bacteroidia;o__Bacteroidales;f__unclassified_o__Bacteroidales;g__unclassified_o__Bacteroidales;s__unclassified_o__Bacteroidales; OTU448	0	43	45	57	43	3	15	74	28	12	24	61	52	0	35	16	36	32	26	21	31	41	39	1	0	57	18	15	0	48	11	64	55	12	26	90	69	29	5	60	58	0	0	29	30	0	1	0	29
d__Bacteria;k__norank;p__Firmicutes;c__Clostridia;o__Clostridiales;f__Ruminococcaceae;g__Anaerotruncus;s__unclassified_g__Anaerotruncus; OTU449	0	65	98	33	78	13	6	42	27	15	91	23	19	0	39	22	29	47	162	6	60	53	33	16	0	18	7	33	0	14	0	11	29	41	23	8	39	67	50	17	13	13	0	20	25	0	147	1	14
d__Bacteria;k__norank;p__Firmicutes;c__Clostridia;o__Clostridiales;f__Ruminococcaceae;g__Anaerotruncus;s__uncultured_organism_g__Anaerotruncus; OTU450	0	65	0	16	5	51	33	30	29	6	74	10	12	0	20	297	86	110	26	57	153	64	41	36	0	1	30	2	0	50	0	15	8	5	52	14	0	25	48	99	120	3	0	10	32	0	236	0	3
d__Bacteria;k__norank;p__Cyanobacteria;c__Cyanobacteria;o__Gastranaerophilales;f__norank_o__Gastranaerophilales;g__norank_o__Gastranaerophilales;s__uncultured_rumen_bacterium_g__norank_o__Gastranaerophilales; OTU451	0	3	4	0	0	0	0	0	16	0	0	2	30	0	13	1	0	0	2	1	0	0	0	4	0	0	0	2	0	0	2	1	4	1	0	1	0	1	8	0	1	0	0	0	0	0	1	0	5
d__Bacteria;k__norank;p__Firmicutes;c__Clostridia;o__Clostridiales;f__Ruminococcaceae;g__Ruminococcus_1;s__uncultured_organism_g__Ruminococcus_1; OTU452	1	0	0	0	0	0	0	0	400	0	0	0	0	0	0	0	0	0	109	0	0	0	0	136	0	0	0	0	1	0	0	0	104	0	0	1	0	0	0	1	0	0	0	0	0	2	0	0	0
d__Bacteria;k__norank;p__Firmicutes;c__Clostridia;o__Clostridiales;f__Lachnospiraceae;g__Roseburia;s__uncultured_bacterium_g__Roseburia; OTU453	0	1	3	2	2	2	0	6	0	1	0	0	12	0	5	2	9	3	2	0	1	9	0	2	0	12	3	0	0	0	1	0	68	12	3	8	5	4	0	6	0	0	0	78	0	0	0	7	18
d__Bacteria;k__norank;p__Firmicutes;c__Clostridia;o__Clostridiales;f__Ruminococcaceae;g__Ruminococcaceae_UCG-014;s__uncultured_bacterium_g__Ruminococcaceae_UCG-014; OTU454	0	0	0	2	5	0	0	1	1	1	4	2	0	0	1	3	0	3	4	1	0	1	1	3	0	1	0	0	0	5	4	0	0	0	0	2	8	1	0	1	4	4	0	1	3	0	2	0	1
d__Bacteria;k__norank;p__Cyanobacteria;c__Cyanobacteria;o__Gastranaerophilales;f__norank_o__Gastranaerophilales;g__norank_o__Gastranaerophilales;s__Clostridium_sp._CAG306; OTU455	0	0	0	0	0	0	0	0	0	0	1	0	0	0	0	0	0	0	0	0	0	0	0	0	0	0	0	0	0	0	0	0	1	1	0	0	0	0	0	0	0	0	0	0	0	0	0	0	0
d__Bacteria;k__norank;p__Firmicutes;c__Clostridia;o__Clostridiales;f__Lachnospiraceae;g__unclassified_f__Lachnospiraceae;s__unclassified_f__Lachnospiraceae; OTU456	0	3	1	0	1	0	0	0	0	0	0	0	21	0	1	1	0	5	3	14	0	0	0	15	0	1	0	32	0	0	5	0	19	0	9	14	1	3	1	16	0	11	0	41	0	0	0	0	112
d__Bacteria;k__norank;p__Firmicutes;c__Clostridia;o__Clostridiales;f__Ruminococcaceae;g__[Eubacterium]_coprostanoligenes_group;s__uncultured_bacterium_g__[Eubacterium]_coprostanoligenes_group; OTU457	0	0	1	0	0	0	0	0	111	0	0	0	0	0	0	8	0	0	48	21	0	0	92	0	0	8	0	0	0	0	17	0	0	0	0	0	1	10	0	0	37	0	0	59	4	0	12	0	0
d__Bacteria;k__norank;p__Firmicutes;c__Clostridia;o__Clostridiales;f__Ruminococcaceae;g__Anaerotruncus;s__unclassified_g__Anaerotruncus; OTU458	0	0	1	4	12	1	2	0	0	0	1	8	1	0	0	1	1	3	3	7	1	3	1	1	0	8	1	1	0	0	0	1	6	2	1	1	0	1	2	3	0	0	0	2	0	0	4	0	3
d__Bacteria;k__norank;p__Firmicutes;c__Clostridia;o__Clostridiales;f__Lachnospiraceae;g__unclassified_f__Lachnospiraceae;s__unclassified_f__Lachnospiraceae; OTU459	0	20	44	5	24	40	13	47	11	15	0	17	42	0	26	0	14	61	52	6	42	7	3	8	0	28	1	484	0	2	17	15	44	4	34	30	9	6	13	17	8	31	0	26	9	0	8	0	24
d__Bacteria;k__norank;p__Firmicutes;c__Clostridia;o__Clostridiales;f__Ruminococcaceae;g__unclassified_f__Ruminococcaceae;s__unclassified_f__Ruminococcaceae; OTU460	0	0	3	0	1	0	0	0	1	0	0	0	0	0	1	0	0	0	0	1	0	0	0	0	0	0	0	0	0	0	0	0	0	0	0	0	1	0	0	0	0	0	0	2	0	0	0	0	0
d__Bacteria;k__norank;p__Firmicutes;c__Clostridia;o__Clostridiales;f__Ruminococcaceae;g__norank_f__Ruminococcaceae;s__unclassified_g__norank_f__Ruminococcaceae; OTU461	0	0	0	1	0	0	0	1	0	0	0	0	0	0	0	0	1	0	0	0	0	4	0	0	0	0	18	8	0	0	0	5	0	0	2	0	24	0	0	0	0	0	0	0	0	0	0	0	0
d__Bacteria;k__norank;p__Firmicutes;c__Clostridia;o__Clostridiales;f__Ruminococcaceae;g__Ruminococcaceae_UCG-014;s__unclassified_g__Ruminococcaceae_UCG-014; OTU462	0	0	0	1	0	0	2	0	19	0	33	3	0	0	10	1	3	0	4	11	0	5	7	5	0	14	0	1	1	0	14	3	56	1	0	0	2	1	0	5	1	0	0	0	0	0	0	0	5
d__Bacteria;k__norank;p__Cyanobacteria;c__Cyanobacteria;o__Gastranaerophilales;f__norank_o__Gastranaerophilales;g__norank_o__Gastranaerophilales;s__unclassified_g__norank_o__Gastranaerophilales; OTU463	0	3	1	0	0	1	0	0	0	1	1	0	5	0	9	5	1	0	1	0	0	0	8	2	0	0	3	0	0	0	0	0	1	0	0	0	1	2	7	0	1	0	0	1	3	1	0	0	0
d__Bacteria;k__norank;p__Firmicutes;c__Clostridia;o__Clostridiales;f__Lachnospiraceae;g__norank_f__Lachnospiraceae;s__uncultured_bacterium_g__norank_f__Lachnospiraceae; OTU464	0	31	0	9	52	0	0	0	0	0	0	149	198	0	393	2	9	26	29	1	5	0	0	0	0	0	0	0	0	0	0	0	146	0	0	1	0	5	59	0	17	15	0	2	0	1	0	2	0
d__Bacteria;k__norank;p__Firmicutes;c__Clostridia;o__Clostridiales;f__Ruminococcaceae;g__Ruminococcaceae_UCG-014;s__unclassified_g__Ruminococcaceae_UCG-014; OTU465	0	7	2	2	18	1	6	53	1	0	49	47	12	0	32	30	8	13	38	113	35	3	2	71	0	7	11	14	0	3	21	2	22	76	11	62	5	68	14	28	5	7	0	14	18	0	14	0	13
d__Bacteria;k__norank;p__Cyanobacteria;c__Cyanobacteria;o__Gastranaerophilales;f__norank_o__Gastranaerophilales;g__norank_o__Gastranaerophilales;s__uncultured_bacterium_g__norank_o__Gastranaerophilales; OTU466	0	0	16	1	0	1	0	1	1	0	0	0	18	0	2	0	0	1	5	6	0	1	0	23	0	0	0	0	0	0	22	0	2	96	0	0	0	53	0	1	0	1	0	0	4	0	0	0	37
d__Bacteria;k__norank;p__Firmicutes;c__Clostridia;o__Clostridiales;f__Lachnospiraceae;g__Roseburia;s__unclassified_g__Roseburia; OTU467	0	6	1	33	52	3	101	19	5	10	83	20	0	0	40	12	22	20	11	61	24	27	33	27	0	20	52	2	0	20	0	11	10	16	13	23	8	8	36	37	26	3	0	11	11	0	54	0	21
d__Bacteria;k__norank;p__Firmicutes;c__Clostridia;o__Clostridiales;f__Lachnospiraceae;g__Roseburia;s__uncultured_bacterium_g__Roseburia; OTU468	0	25	0	23	6	0	6	0	0	17	0	0	134	0	4	0	46	0	2	3	6	8	0	2	0	24	26	91	0	0	0	0	0	1	51	1	9	0	0	4	0	0	0	0	0	0	5	0	28
d__Bacteria;k__norank;p__Firmicutes;c__Clostridia;o__Clostridiales;f__Lachnospiraceae;g__Marvinbryantia;s__unclassified_g__Marvinbryantia; OTU469	0	59	15	112	123	14	169	175	76	11	155	63	62	0	52	84	124	63	44	80	120	226	173	23	0	76	195	4	0	94	1	70	45	45	38	9	10	5	141	48	83	7	0	11	73	2	620	0	28
d__Bacteria;k__norank;p__Bacteroidetes;c__Bacteroidia;o__Bacteroidales;f__Bacteroidales_S24-7_group;g__norank_f__Bacteroidales_S24-7_group;s__uncultured_bacterium_g__norank_f__Bacteroidales_S24-7_group; OTU470	0	37	5	13	5	19	20	9	28	2	24	10	8	0	22	17	5	3	8	15	7	14	4	8	0	9	28	8	0	11	32	10	18	26	3	6	3	17	5	2	16	9	0	15	11	0	13	0	9
d__Bacteria;k__norank;p__Bacteroidetes;c__Bacteroidia;o__Bacteroidales;f__Prevotellaceae;g__Prevotellaceae_UCG-001;s__uncultured_bacterium_g__Prevotellaceae_UCG-001; OTU471	0	767	149	79	180	17	17	281	74	2	45	171	89	0	264	55	146	141	38	271	44	231	275	0	1	91	52	29	0	22	30	44	123	35	27	135	123	184	13	10	204	1	0	10	26	0	11	0	199
d__Bacteria;k__norank;p__Bacteroidetes;c__Bacteroidia;o__Bacteroidales;f__Bacteroidaceae;g__Bacteroides;s__unclassified_g__Bacteroides; OTU472	2	31	88	17	11	8	16	15	108	5	9	16	21	0	38	42	26	15	61	14	15	9	13	190	0	19	16	38	0	26	22	63	15	21	34	22	11	43	69	14	27	0	0	37	19	0	10	0	14
d__Bacteria;k__norank;p__Firmicutes;c__Clostridia;o__Clostridiales;f__Lachnospiraceae;g__unclassified_f__Lachnospiraceae;s__unclassified_f__Lachnospiraceae; OTU473	0	4	1	1	2	0	6	0	3	0	1	3	4	0	4	0	3	2	1	2	3	1	4	0	0	4	1	0	0	0	0	1	2	0	0	1	2	0	1	10	1	0	0	2	1	0	0	0	4
d__Bacteria;k__norank;p__Bacteroidetes;c__Bacteroidia;o__Bacteroidales;f__Bacteroidales_S24-7_group;g__norank_f__Bacteroidales_S24-7_group;s__uncultured_bacterium_g__norank_f__Bacteroidales_S24-7_group; OTU474	0	519	0	1	0	0	0	0	0	0	0	0	1	0	1306	0	0	0	0	0	0	0	0	0	0	0	0	0	0	0	0	0	0	1	0	0	0	0	0	0	0	0	0	0	0	2	0	3	0
d__Bacteria;k__norank;p__Bacteroidetes;c__Bacteroidia;o__Bacteroidales;f__Prevotellaceae;g__Prevotellaceae_NK3B31_group;s__uncultured_bacterium_g__Prevotellaceae_NK3B31_group; OTU475	7	11260	911	6345	5309	124	1973	6194	3246	282	8700	6269	5998	5	7497	5937	2449	2213	1068	4096	1263	6196	5058	17	19	2633	1090	1276	17	2694	5401	2308	9479	4425	2018	5262	9312	2841	138	2369	3722	37	2	4107	3377	25	2114	13	3686
d__Bacteria;k__norank;p__Firmicutes;c__Clostridia;o__Clostridiales;f__Lachnospiraceae;g__unclassified_f__Lachnospiraceae;s__unclassified_f__Lachnospiraceae; OTU476	0	0	0	0	0	2	0	0	0	2	0	0	0	0	0	0	0	0	0	0	1	0	1	0	0	0	0	0	0	0	0	1	0	1	0	3	1	0	0	0	0	0	0	0	1	0	0	0	0
d__Bacteria;k__norank;p__Proteobacteria;c__Betaproteobacteria;o__Burkholderiales;f__Alcaligenaceae;g__Parasutterella;s__Parasutterella_excrementihominis; OTU477	0	1	0	0	0	0	0	0	0	0	0	0	0	0	0	1	0	0	0	0	0	0	0	0	0	0	0	0	0	0	0	0	0	1	0	0	0	2	0	0	0	2	0	0	5	0	0	0	0
d__Bacteria;k__norank;p__Tenericutes;c__Mollicutes;o__Mollicutes_RF9;f__norank_o__Mollicutes_RF9;g__norank_o__Mollicutes_RF9;s__uncultured_bacterium_g__norank_o__Mollicutes_RF9; OTU478	0	0	0	1	0	0	1	0	0	0	0	1	0	0	0	0	0	0	0	0	0	0	0	0	0	0	0	0	0	0	0	0	0	0	0	0	0	0	0	0	0	0	0	0	1	0	0	0	0
d__Bacteria;k__norank;p__Tenericutes;c__Mollicutes;o__Mollicutes_RF9;f__norank_o__Mollicutes_RF9;g__norank_o__Mollicutes_RF9;s__uncultured_Paenibacillaceae_bacterium_g__norank; OTU479	0	0	0	0	0	0	0	0	0	0	0	0	0	0	0	0	0	0	0	0	0	0	0	0	0	0	0	0	0	0	0	0	0	0	0	0	0	0	0	0	0	0	0	0	7	0	0	0	0
d__Bacteria;k__norank;p__Tenericutes;c__Mollicutes;o__Mollicutes_RF9;f__norank_o__Mollicutes_RF9;g__norank_o__Mollicutes_RF9;s__unclassified_g__norank_o__Mollicutes_RF9; OTU480	0	0	0	0	0	0	0	0	1	0	1	0	0	0	13	14	0	0	0	0	0	4	0	0	0	0	0	0	0	0	0	0	0	0	0	0	0	0	2	0	0	0	0	0	12	0	0	0	0
d__Bacteria;k__norank;p__Firmicutes;c__Clostridia;o__Clostridiales;f__Ruminococcaceae;g__Ruminococcaceae_UCG-013;s__unclassified_g__Ruminococcaceae_UCG-013; OTU481	0	3	0	0	1	0	0	0	0	0	0	0	0	0	0	0	0	0	0	0	0	0	0	0	0	0	0	0	0	0	0	0	0	0	0	0	0	0	0	0	0	0	0	0	20	0	0	0	0
d__Bacteria;k__norank;p__Tenericutes;c__Mollicutes;o__Mollicutes_RF9;f__norank_o__Mollicutes_RF9;g__norank_o__Mollicutes_RF9;s__uncultured_bacterium_g__norank_o__Mollicutes_RF9; OTU482	0	1	0	0	1	3	0	0	11	0	1	0	9	0	0	1	1	5	19	0	0	0	0	5	0	1	2	2	0	0	0	1	6	0	0	0	0	11	0	0	0	0	0	0	5	0	0	1	0
d__Bacteria;k__norank;p__Tenericutes;c__Mollicutes;o__Mollicutes_RF9;f__norank_o__Mollicutes_RF9;g__norank_o__Mollicutes_RF9;s__uncultured_bacterium_g__norank_o__Mollicutes_RF9; OTU483	0	0	0	2	0	0	0	0	1	0	3	1	0	0	1	0	1	0	0	0	0	0	1	0	0	0	0	0	0	0	0	0	0	0	0	0	0	0	0	5	0	0	0	0	2	0	0	0	0
d__Bacteria;k__norank;p__Firmicutes;c__Clostridia;o__Clostridiales;f__Defluviitaleaceae;g__Defluviitaleaceae_UCG-011;s__uncultured_bacterium_g__Defluviitaleaceae_UCG-011; OTU484	0	3	0	2	0	0	9	0	23	0	0	0	0	0	0	45	2	6	0	0	1	0	12	0	0	0	33	0	0	0	0	0	0	1	0	8	0	0	0	0	0	0	0	0	0	0	8	0	0
d__Bacteria;k__norank;p__Firmicutes;c__Clostridia;o__Clostridiales;f__Ruminococcaceae;g__unclassified_f__Ruminococcaceae;s__unclassified_f__Ruminococcaceae; OTU485	0	0	1	0	2	0	2	0	2	0	0	1	0	0	0	3	0	2	0	3	3	0	4	0	0	0	5	0	0	0	0	0	0	0	1	0	0	1	1	0	0	0	0	0	0	0	1	0	0
d__Bacteria;k__norank;p__Firmicutes;c__Clostridia;o__Clostridiales;f__Family_XIII;g__unclassified_f__Family_XIII;s__unclassified_f__Family_XIII; OTU486	0	0	0	0	0	0	0	0	0	0	0	0	1	0	0	2	1	1	0	0	0	0	0	0	0	0	0	0	0	0	0	1	0	0	1	0	0	1	0	0	1	0	0	1	0	0	0	0	1
d__Bacteria;k__norank;p__Firmicutes;c__Clostridia;o__Clostridiales;f__Family_XIII;g__[Eubacterium]_nodatum_group;s__unclassified_g__[Eubacterium]_nodatum_group; OTU487	0	0	1	0	0	0	2	2	0	1	0	0	0	0	2	10	0	1	0	1	1	1	3	0	0	1	1	0	0	0	2	1	0	1	0	3	0	0	0	0	2	0	0	2	3	0	1	0	0
d__Bacteria;k__norank;p__Firmicutes;c__Clostridia;o__Clostridiales;f__Ruminococcaceae;g__Ruminococcaceae_UCG-013;s__unclassified_g__Ruminococcaceae_UCG-013; OTU488	0	0	1	1	1	0	1	0	0	0	0	0	0	0	0	6	0	0	0	0	1	0	0	0	0	1	0	0	0	0	0	0	0	0	1	0	1	0	0	0	0	0	0	0	0	0	0	0	0
d__Bacteria;k__norank;p__Firmicutes;c__Clostridia;o__Clostridiales;f__Lachnospiraceae;g__unclassified_f__Lachnospiraceae;s__unclassified_f__Lachnospiraceae; OTU489	0	0	0	0	0	0	2	0	1	0	0	0	3	0	8	7	7	0	0	0	3	0	9	0	0	0	25	2	0	1	0	0	0	0	0	1	0	0	0	0	0	0	0	0	0	0	2	0	3
d__Bacteria;k__norank;p__Bacteroidetes;c__Bacteroidia;o__Bacteroidales;f__Bacteroidaceae;g__Bacteroides;s__unclassified_g__Bacteroides; OTU490	0	4	2	6	1	4	3	1	2	1	0	2	2	0	7	9	10	7	14	1	34	4	11	7	0	6	5	8	0	9	1	6	3	3	6	11	2	0	3	18	10	0	0	3	1	0	0	0	1
d__Bacteria;k__norank;p__Firmicutes;c__Clostridia;o__Clostridiales;f__Ruminococcaceae;g__Acetanaerobacterium;s__uncultured_rumen_bacterium_g__Acetanaerobacterium; OTU491	0	0	0	0	0	0	0	0	1	0	1	0	0	0	0	2	0	0	0	0	0	0	0	0	0	0	0	0	0	0	0	0	0	0	0	0	0	0	0	0	0	0	0	0	1	0	0	0	0
d__Bacteria;k__norank;p__Tenericutes;c__Mollicutes;o__Mollicutes_RF9;f__norank_o__Mollicutes_RF9;g__norank_o__Mollicutes_RF9;s__uncultured_bacterium_g__norank_o__Mollicutes_RF9; OTU492	0	0	0	0	0	0	0	0	0	0	0	0	0	0	0	2	0	0	0	0	0	0	0	2	0	0	0	0	0	0	0	0	0	0	0	0	0	0	0	0	0	0	0	0	0	0	0	0	0
d__Bacteria;k__norank;p__Firmicutes;c__Clostridia;o__Clostridiales;f__Ruminococcaceae;g__Ruminococcaceae_UCG-010;s__uncultured_organism_g__Ruminococcaceae_UCG-010; OTU493	0	4	7	1	1	1	0	1	1	0	3	0	1	0	11	0	1	0	6	8	0	0	0	1	0	0	1	0	0	0	2	5	5	1	0	1	2	0	1	1	0	1	0	0	0	0	2	0	2
d__Bacteria;k__norank;p__Tenericutes;c__Mollicutes;o__Mollicutes_RF9;f__norank_o__Mollicutes_RF9;g__norank_o__Mollicutes_RF9;s__unclassified_g__norank_o__Mollicutes_RF9; OTU494	0	0	0	1	1	0	0	0	6	0	1	1	1	0	0	1	0	0	1	1	0	1	1	4	0	0	0	0	0	1	1	2	2	1	1	6	1	1	0	4	0	0	0	0	0	0	0	0	0
d__Bacteria;k__norank;p__Firmicutes;c__Clostridia;o__Clostridiales;f__Ruminococcaceae;g__Oscillibacter;s__unclassified_g__Oscillibacter; OTU495	0	1	7	0	1	0	0	2	1	0	2	2	2	0	0	0	0	7	0	0	1	0	0	1	0	0	0	2	0	1	0	0	3	0	0	0	0	0	3	3	2	0	0	4	0	0	1	0	0
d__Bacteria;k__norank;p__Firmicutes;c__Clostridia;o__Clostridiales;f__Clostridiales_vadinBB60_group;g__norank_f__Clostridiales_vadinBB60_group;s__uncultured_bacterium_g__norank_f__Clostridiales_vadinBB60_group; OTU496	0	0	0	0	0	0	0	0	0	0	0	2	0	0	0	0	1	1	0	1	0	0	0	0	0	0	0	0	0	0	1	0	0	0	0	0	0	0	0	0	0	0	0	0	0	0	0	0	0
d__Bacteria;k__norank;p__Firmicutes;c__Clostridia;o__Clostridiales;f__Ruminococcaceae;g__unclassified_f__Ruminococcaceae;s__unclassified_f__Ruminococcaceae; OTU497	0	190	44	27	99	25	18	20	103	8	11	147	115	0	384	25	92	81	51	10	30	25	39	12	1	168	14	21	0	23	4	10	98	26	78	17	38	28	77	60	23	7	0	71	29	1	28	2	34
d__Bacteria;k__norank;p__Firmicutes;c__Clostridia;o__Clostridiales;f__Ruminococcaceae;g__Ruminiclostridium_1;s__uncultured_organism_g__Ruminiclostridium_1; OTU498	0	4	6	0	0	0	3	0	4	0	2	0	6	0	4	3	0	0	0	0	0	0	1	0	0	0	3	0	0	0	0	5	0	0	1	1	0	0	2	1	0	0	0	3	0	0	1	0	0
d__Bacteria;k__norank;p__Firmicutes;c__Clostridia;o__Clostridiales;f__Ruminococcaceae;g__Anaerotruncus;s__Ruminococcus_sp._Marseille-P2780; OTU499	0	1	5	1	1	1	0	1	0	0	2	0	0	0	0	4	1	2	2	0	0	1	1	1	0	0	1	1	0	0	2	0	2	0	0	0	1	0	0	0	0	0	0	2	0	0	0	0	0
d__Bacteria;k__norank;p__Firmicutes;c__Clostridia;o__Clostridiales;f__Lachnospiraceae;g__Lachnospiraceae_UCG-010;s__unclassified_g__Lachnospiraceae_UCG-010; OTU500	0	0	0	0	1	0	0	1	0	0	0	1	0	0	0	0	1	0	0	0	0	0	1	0	0	0	2	0	0	0	0	1	0	0	0	0	0	0	0	0	0	0	0	0	0	0	0	0	2
d__Bacteria;k__norank;p__Firmicutes;c__Clostridia;o__Clostridiales;f__Ruminococcaceae;g__Ruminococcaceae_UCG-014;s__unclassified_g__Ruminococcaceae_UCG-014; OTU501	0	0	0	5	3	1	0	3	1	0	3	7	4	0	1	38	6	14	8	1	0	6	0	4	0	0	2	0	0	0	0	16	12	0	0	0	0	5	1	3	7	42	0	3	2	0	2	0	8
d__Bacteria;k__norank;p__Bacteroidetes;c__Bacteroidia;o__Bacteroidales;f__Bacteroidaceae;g__Bacteroides;s__unclassified_g__Bacteroides; OTU502	0	0	3	10	9	3	35	5	22	1	11	12	24	0	0	29	2	0	14	9	5	0	7	14	0	5	2	0	0	10	8	13	2	1	0	2	6	4	7	3	4	0	0	2	0	0	0	0	9
d__Bacteria;k__norank;p__Bacteroidetes;c__Flavobacteriia;o__Flavobacteriales;f__Flavobacteriaceae;g__norank_f__Flavobacteriaceae;s__gut_metagenome_g__norank_f__Flavobacteriaceae; OTU503	0	0	1	0	0	0	0	1	1	0	0	1	3	0	1	1	0	0	0	1	1	0	0	0	0	0	3	0	0	0	1	4	1	1	1	0	2	1	0	0	1	0	0	0	2	0	0	0	0
d__Bacteria;k__norank;p__Firmicutes;c__Clostridia;o__Clostridiales;f__Lachnospiraceae;g__unclassified_f__Lachnospiraceae;s__unclassified_f__Lachnospiraceae; OTU504	0	0	2	0	0	0	0	0	0	0	0	0	0	0	0	0	0	0	0	0	0	0	0	0	0	0	0	0	0	0	0	0	0	0	0	0	0	0	0	0	0	0	0	3	0	0	0	0	0
d__Bacteria;k__norank;p__Bacteroidetes;c__Bacteroidia;o__Bacteroidales;f__Bacteroidaceae;g__Bacteroides;s__unclassified_g__Bacteroides; OTU505	0	0	0	0	0	0	0	0	0	0	0	0	0	0	0	3	0	0	0	0	0	0	0	0	0	0	0	0	0	0	0	0	2	0	0	0	0	4	0	0	0	2	0	8	7	0	0	0	0
d__Bacteria;k__norank;p__Firmicutes;c__Clostridia;o__Clostridiales;f__Ruminococcaceae;g__Ruminococcaceae_UCG-010;s__uncultured_bacterium_g__Ruminococcaceae_UCG-010; OTU506	0	1	2	0	0	0	0	0	0	0	0	1	0	0	0	2	0	0	0	0	0	0	2	0	0	0	0	0	0	0	0	0	0	1	0	0	1	0	0	0	0	0	0	1	0	0	0	0	0
d__Bacteria;k__norank;p__Bacteroidetes;c__Bacteroidia;o__Bacteroidales;f__Porphyromonadaceae;g__Odoribacter;s__uncultured_bacterium_g__Odoribacter; OTU507	0	0	0	0	0	0	0	0	0	0	0	0	0	0	0	0	0	0	0	0	0	0	0	0	0	0	0	0	0	0	0	0	0	0	0	0	0	0	0	0	0	0	0	0	0	0	0	0	0
d__Bacteria;k__norank;p__Bacteroidetes;c__Bacteroidia;o__Bacteroidales;f__Bacteroidales_S24-7_group;g__norank_f__Bacteroidales_S24-7_group;s__uncultured_bacterium_g__norank_f__Bacteroidales_S24-7_group; OTU508	0	0	0	0	0	1	0	0	0	0	0	0	0	0	1	0	0	0	0	0	0	0	0	0	0	0	0	0	0	0	0	0	0	0	0	0	0	0	0	0	0	0	0	0	0	0	0	0	0
d__Bacteria;k__norank;p__Bacteroidetes;c__Bacteroidia;o__Bacteroidales;f__Bacteroidales_S24-7_group;g__norank_f__Bacteroidales_S24-7_group;s__unclassified_g__norank_f__Bacteroidales_S24-7_group; OTU509	0	0	14	0	1	4	4	0	1	0	0	0	0	0	2	0	0	0	42	0	2	0	0	18	0	0	0	0	0	5	1	3	11	0	1	1	6	3	0	12	1	8	0	0	2	0	0	0	7
d__Bacteria;k__norank;p__Bacteroidetes;c__Bacteroidia;o__Bacteroidales;f__Bacteroidales_S24-7_group;g__norank_f__Bacteroidales_S24-7_group;s__unclassified_g__norank_f__Bacteroidales_S24-7_group; OTU510	1	5	19	0	0	4	0	0	0	2	0	0	0	0	0	1	0	0	10	2	0	0	0	0	0	1	0	1	0	0	20	1	6	1	0	0	2	2	0	0	0	3	0	2	1	0	0	0	0
d__Bacteria;k__norank;p__Firmicutes;c__Clostridia;o__Clostridiales;f__Lachnospiraceae;g__unclassified_f__Lachnospiraceae;s__unclassified_f__Lachnospiraceae; OTU511	0	5	13	18	21	26	2	13	16	64	2	0	12	0	13	10	14	3	5	1	21	10	6	1	0	40	3	73	0	12	0	9	7	3	29	3	12	2	4	8	1	0	0	55	1	0	6	1	15
d__Bacteria;k__norank;p__Actinobacteria;c__Actinobacteria;o__Coriobacteriales;f__Coriobacteriaceae;g__Enterorhabdus;s__uncultured_bacterium_g__Enterorhabdus; OTU512	0	0	0	0	0	1	0	0	0	0	0	0	0	0	0	0	0	0	0	1	0	0	0	0	0	0	0	0	0	0	0	0	0	0	0	0	0	1	0	0	0	1	0	1	0	0	0	0	0
d__Bacteria;k__norank;p__Bacteroidetes;c__Bacteroidia;o__Bacteroidales;f__Bacteroidales_S24-7_group;g__norank_f__Bacteroidales_S24-7_group;s__uncultured_bacterium_g__norank_f__Bacteroidales_S24-7_group; OTU513	1	12	122	4	12	32	4	6	41	2	17	5	17	0	28	70	22	8	127	25	11	9	4	76	0	3	25	13	0	13	42	6	9	77	23	7	6	88	106	9	26	3	0	9	16	0	0	0	17
d__Bacteria;k__norank;p__Firmicutes;c__Clostridia;o__Clostridiales;f__Ruminococcaceae;g__Butyricicoccus;s__unclassified_g__Butyricicoccus; OTU514	0	1	0	0	0	9	1	0	0	0	0	0	1	0	2	0	0	4	0	2	7	0	0	1	0	0	0	1	0	0	0	0	12	0	0	0	0	0	0	13	0	0	0	0	1	0	0	0	0
d__Bacteria;k__norank;p__Tenericutes;c__Mollicutes;o__Mollicutes_RF9;f__norank_o__Mollicutes_RF9;g__norank_o__Mollicutes_RF9;s__unclassified_g__norank_o__Mollicutes_RF9; OTU515	0	0	0	0	0	0	0	0	0	0	0	0	0	0	0	0	3	3	0	0	5	0	0	1	0	0	0	0	0	0	0	0	7	0	0	0	0	0	0	0	0	0	0	0	0	0	0	0	0
d__Bacteria;k__norank;p__Firmicutes;c__Clostridia;o__Clostridiales;f__Ruminococcaceae;g__unclassified_f__Ruminococcaceae;s__unclassified_f__Ruminococcaceae; OTU516	0	2	2	2	1	2	0	0	0	0	1	2	1	0	3	15	1	3	4	1	2	0	2	2	0	1	4	8	0	0	0	3	2	3	2	2	0	2	0	2	6	0	0	0	1	0	0	0	0
d__Bacteria;k__norank;p__Firmicutes;c__Clostridia;o__Clostridiales;f__unclassified_o__Clostridiales;g__unclassified_o__Clostridiales;s__unclassified_o__Clostridiales; OTU517	0	1	12	19	2	21	34	15	7	0	4	4	9	0	0	0	23	6	0	33	6	2	6	0	0	5	1	1	0	13	2	5	2	1	0	1	4	0	0	16	1	0	0	3	0	0	16	0	22
d__Bacteria;k__norank;p__Firmicutes;c__Clostridia;o__Clostridiales;f__Lachnospiraceae;g__norank_f__Lachnospiraceae;s__unclassified_g__norank_f__Lachnospiraceae; OTU518	1	13	312	84	354	36	551	208	165	447	118	24	0	0	0	6	146	304	0	397	384	0	170	36	0	265	330	294	1	81	47	57	208	0	149	283	70	139	6	753	2	46	0	566	0	1	326	0	409
d__Bacteria;k__norank;p__Firmicutes;c__Clostridia;o__Clostridiales;f__Lachnospiraceae;g__Lachnospiraceae_NK4A136_group;s__uncultured_bacterium_g__Lachnospiraceae_NK4A136_group; OTU519	0	1	4	1	1	12	38	6	0	49	0	114	9	0	6	34	28	2	579	4	0	70	0	1	0	17	2	182	0	4	2	1	11	9	15	0	1	0	30	503	0	0	0	16	0	0	4	20	17
d__Bacteria;k__norank;p__Firmicutes;c__Clostridia;o__Clostridiales;f__Ruminococcaceae;g__Ruminococcaceae_UCG-013;s__uncultured_bacterium_g__Ruminococcaceae_UCG-013; OTU520	0	21	78	78	175	24	13	47	104	43	72	121	103	0	27	145	38	28	304	46	92	12	42	822	0	37	163	21	1	28	0	44	121	47	11	30	42	28	101	62	86	117	0	38	16	0	68	0	83
d__Bacteria;k__norank;p__Firmicutes;c__Clostridia;o__Clostridiales;f__Clostridiales_vadinBB60_group;g__norank_f__Clostridiales_vadinBB60_group;s__unclassified_g__norank_f__Clostridiales_vadinBB60_group; OTU521	0	0	12	0	1	0	0	0	0	0	0	0	0	0	3	1	1	1	4	3	0	0	1	1	0	1	0	0	0	1	3	0	37	3	0	0	0	1	7	11	0	0	0	1	1	0	1	1	0
d__Bacteria;k__norank;p__Firmicutes;c__Clostridia;o__Clostridiales;f__Ruminococcaceae;g__Anaerotruncus;s__unclassified_g__Anaerotruncus; OTU522	0	0	0	0	3	0	1	0	3	0	0	0	2	0	0	0	0	0	0	0	1	0	0	0	0	0	0	0	0	0	1	0	3	0	0	0	1	0	1	1	0	1	0	0	1	0	0	0	0
d__Bacteria;k__norank;p__Firmicutes;c__Clostridia;o__Clostridiales;f__Lachnospiraceae;g__Lachnospiraceae_NK4A136_group;s__Clostridiales_bacterium_CIEAF_020; OTU523	0	2	0	5	2	10	1	9	0	1	0	19	6	0	0	12	0	1	17	1	12	1	2	1	0	762	0	7	0	0	1	1	656	3	4	1	0	2	0	0	2	1	0	5	2	0	0	0	218
d__Bacteria;k__norank;p__Firmicutes;c__Bacilli;o__Lactobacillales;f__Lactobacillaceae;g__Lactobacillus;s__Lactobacillus_intestinalis; OTU524	0	0	0	0	0	0	0	0	0	0	0	0	0	0	0	0	0	0	0	0	0	0	0	0	0	0	0	0	0	0	0	0	2	0	0	0	0	0	0	0	0	0	0	0	0	0	0	0	0
d__Bacteria;k__norank;p__Firmicutes;c__Clostridia;o__Clostridiales;f__Ruminococcaceae;g__Ruminococcaceae_UCG-014;s__uncultured_bacterium_g__Ruminococcaceae_UCG-014; OTU525	0	1	5	0	0	0	0	3	0	1	0	1	3	0	0	0	0	2	0	4	2	0	0	1	0	1	1	1	0	1	0	0	1	2	0	0	1	0	0	1	0	0	0	0	0	0	0	0	0
d__Bacteria;k__norank;p__Firmicutes;c__Clostridia;o__Clostridiales;f__Lachnospiraceae;g__unclassified_f__Lachnospiraceae;s__unclassified_f__Lachnospiraceae; OTU526	0	12	8	4	6	48	0	1	0	10	0	9	2	0	4	0	0	0	5	0	12	29	1	1	0	78	0	32	0	7	0	1	8	0	12	6	12	5	0	0	1	0	0	27	2	0	0	0	3
d__Bacteria;k__norank;p__Firmicutes;c__Clostridia;o__Clostridiales;f__Lachnospiraceae;g__unclassified_f__Lachnospiraceae;s__unclassified_f__Lachnospiraceae; OTU527	0	9	2	0	3	0	5	3	13	0	0	0	2	1	16	18	1	4	2	2	2	3	0	0	0	0	0	0	0	0	12	11	27	0	0	0	0	0	0	8	0	1	0	3	17	0	0	0	0
d__Bacteria;k__norank;p__Firmicutes;c__Clostridia;o__Clostridiales;f__Ruminococcaceae;g__Ruminococcaceae_UCG-014;s__uncultured_bacterium_g__Ruminococcaceae_UCG-014; OTU528	0	1	12	0	0	0	0	2	9	0	15	7	1	0	2	7	1	4	0	6	3	2	1	1	0	3	7	2	0	1	2	6	7	1	2	0	4	0	0	5	0	1	0	0	0	0	5	0	6
d__Bacteria;k__norank;p__Firmicutes;c__Clostridia;o__Clostridiales;f__Lachnospiraceae;g__Lachnospiraceae_NK4A136_group;s__unclassified_g__Lachnospiraceae_NK4A136_group; OTU529	0	0	0	0	2	0	7	0	13	0	0	0	1	0	0	0	0	0	5	0	34	0	0	0	0	0	4	0	0	0	0	0	253	0	0	9	0	0	0	3	0	0	0	1	0	1	0	0	0
d__Bacteria;k__norank;p__Firmicutes;c__Clostridia;o__Clostridiales;f__Lachnospiraceae;g__Lachnospiraceae_UCG-001;s__uncultured_bacterium_g__Lachnospiraceae_UCG-001; OTU530	0	86	149	3	10	13	27	29	20	0	6	22	76	0	347	0	1	41	5	0	1	7	10	0	0	5	0	103	0	0	4	25	28	0	1	34	0	38	396	17	11	0	0	21	19	0	9	0	3
d__Bacteria;k__norank;p__Firmicutes;c__Clostridia;o__Clostridiales;f__Lachnospiraceae;g__Lachnospiraceae_NK4A136_group;s__Blautia_coccoides_g__Lachnospiraceae_NK4A136_group; OTU531	0	0	1	0	0	6	11	7	0	1	1	0	57	0	0	0	17	54	0	4	0	0	1	7	0	18	0	0	1	1	0	1	20	0	6	0	4	0	5	1	0	1	0	0	0	3	0	0	79
d__Bacteria;k__norank;p__Firmicutes;c__Clostridia;o__Clostridiales;f__Lachnospiraceae;g__norank_f__Lachnospiraceae;s__uncultured_bacterium_g__norank_f__Lachnospiraceae; OTU532	0	0	0	0	0	0	0	0	0	0	0	0	0	0	1	0	0	0	4	0	0	0	0	2	0	0	0	0	0	0	4	0	4	0	0	1	0	0	0	0	0	0	0	0	0	0	0	0	0
d__Bacteria;k__norank;p__Firmicutes;c__Clostridia;o__Clostridiales;f__Lachnospiraceae;g__unclassified_f__Lachnospiraceae;s__unclassified_f__Lachnospiraceae; OTU533	0	4	10	4	0	13	8	4	17	15	6	14	5	0	24	2	15	8	4	5	13	2	3	1	0	2	6	42	0	4	3	4	12	2	3	7	5	1	2	14	2	2	0	15	0	0	14	0	42
d__Bacteria;k__norank;p__Firmicutes;c__Clostridia;o__Clostridiales;f__Ruminococcaceae;g__unclassified_f__Ruminococcaceae;s__unclassified_f__Ruminococcaceae; OTU534	0	0	0	0	0	2	0	0	0	0	0	0	0	0	0	0	0	0	0	2	1	0	0	0	0	0	0	0	0	0	2	1	0	0	0	0	0	0	0	0	0	0	0	0	0	0	0	0	0
d__Bacteria;k__norank;p__Firmicutes;c__Clostridia;o__Clostridiales;f__Ruminococcaceae;g__Ruminococcaceae_UCG-005;s__unclassified_g__Ruminococcaceae_UCG-005; OTU535	0	9	7	0	2	0	0	1	1	0	2	3	3	0	2	11	2	0	4	4	8	0	0	0	0	6	0	0	0	0	1	5	0	0	2	0	9	6	0	0	0	0	0	4	4	0	0	0	0
d__Bacteria;k__norank;p__Verrucomicrobia;c__Verrucomicrobiae;o__Verrucomicrobiales;f__Verrucomicrobiaceae;g__Akkermansia;s__unclassified_g__Akkermansia; OTU536	0	144	5	0	1	4	53	0	11	0	69	11	22	0	1	3	209	0	0	4	0	66	4	131	0	32	2	107	0	0	2470	9	387	5	309	1	2	977	0	41	81	1	0	8	38	0	1	0	5
d__Bacteria;k__norank;p__Firmicutes;c__Clostridia;o__Clostridiales;f__Lachnospiraceae;g__Acetatifactor;s__uncultured_bacterium_g__Acetatifactor; OTU537	0	0	0	0	0	0	0	0	0	0	0	0	0	0	0	0	0	0	1	0	0	0	0	0	0	0	0	0	0	0	3	0	0	0	0	0	0	0	0	0	0	0	0	0	0	0	0	0	0
d__Bacteria;k__norank;p__Tenericutes;c__Mollicutes;o__Mollicutes_RF9;f__norank_o__Mollicutes_RF9;g__norank_o__Mollicutes_RF9;s__uncultured_bacterium_g__norank_o__Mollicutes_RF9; OTU538	0	0	0	0	0	0	0	0	2	0	1	0	1	0	2	0	0	0	0	0	2	0	0	0	0	0	0	0	0	0	4	0	0	0	0	0	5	0	3	0	0	0	0	0	0	0	0	0	0
d__Bacteria;k__norank;p__Firmicutes;c__Erysipelotrichia;o__Erysipelotrichales;f__Erysipelotrichaceae;g__Candidatus_Stoquefichus;s__uncultured_bacterium_g__Candidatus_Stoquefichus; OTU539	0	0	0	0	0	0	0	0	2	0	0	0	0	0	0	0	0	0	0	0	0	0	0	0	0	0	0	0	0	0	9	0	0	0	0	0	0	0	0	0	0	0	0	0	0	0	0	0	0
d__Bacteria;k__norank;p__Bacteroidetes;c__Bacteroidia;o__Bacteroidales;f__Bacteroidales_S24-7_group;g__norank_f__Bacteroidales_S24-7_group;s__uncultured_bacterium_g__norank_f__Bacteroidales_S24-7_group; OTU540	1	158	350	51	0	158	51	163	708	58	111	73	68	0	192	61	136	44	74	83	6	133	18	473	0	13	611	51	2	40	811	302	139	58	157	0	26	199	522	135	112	19	0	87	37	2	23	2	16
d__Bacteria;k__norank;p__Bacteroidetes;c__Bacteroidia;o__Bacteroidales;f__Bacteroidales_S24-7_group;g__norank_f__Bacteroidales_S24-7_group;s__unclassified_g__norank_f__Bacteroidales_S24-7_group; OTU541	0	6	44	3	9	25	35	2	16	0	12	0	17	0	38	4	0	7	354	23	5	1	0	95	0	4	0	0	0	25	200	23	102	0	17	6	56	47	0	81	4	71	0	27	9	0	13	1	109
d__Bacteria;k__norank;p__Tenericutes;c__Mollicutes;o__Mollicutes_RF9;f__norank_o__Mollicutes_RF9;g__norank_o__Mollicutes_RF9;s__unclassified_g__norank_o__Mollicutes_RF9; OTU542	0	0	0	2	0	1	5	0	4	1	0	4	2	0	1	10	0	1	3	0	0	0	0	0	0	0	2	0	0	0	0	0	1	0	4	0	0	0	0	2	1	0	0	2	0	0	0	0	2
d__Bacteria;k__norank;p__Firmicutes;c__Clostridia;o__Clostridiales;f__Lachnospiraceae;g__unclassified_f__Lachnospiraceae;s__unclassified_f__Lachnospiraceae; OTU543	0	0	0	0	0	0	0	0	5	0	0	0	0	0	0	0	0	0	0	0	0	0	0	0	0	0	0	0	0	0	0	0	0	0	6	0	1	0	0	0	0	0	0	0	0	0	0	0	0
d__Bacteria;k__norank;p__Firmicutes;c__Clostridia;o__Clostridiales;f__Ruminococcaceae;g__unclassified_f__Ruminococcaceae;s__unclassified_f__Ruminococcaceae; OTU544	0	1	0	0	0	1	0	0	2	0	0	1	0	0	2	6	0	1	0	0	0	0	0	0	0	0	0	0	0	0	0	5	0	0	1	0	0	0	1	1	0	0	0	1	0	0	0	0	0
d__Bacteria;k__norank;p__Bacteroidetes;c__Bacteroidia;o__Bacteroidales;f__Bacteroidales_S24-7_group;g__norank_f__Bacteroidales_S24-7_group;s__uncultured_bacterium_g__norank_f__Bacteroidales_S24-7_group; OTU545	0	0	0	0	0	0	1	0	0	0	0	0	0	0	0	0	1	0	0	0	0	0	0	0	0	0	0	0	0	0	0	0	0	0	1	1	0	0	0	0	0	0	0	0	1	0	1	0	1
d__Bacteria;k__norank;p__Firmicutes;c__Clostridia;o__Clostridiales;f__Family_XIII;g__[Eubacterium]_brachy_group;s__uncultured_bacterium_g__[Eubacterium]_brachy_group; OTU546	0	0	0	0	1	1	0	1	2	0	0	0	0	0	0	0	2	3	0	0	2	0	0	0	0	1	2	0	0	0	0	0	1	0	2	0	0	0	2	1	0	3	0	0	0	0	0	0	0
d__Bacteria;k__norank;p__Firmicutes;c__Clostridia;o__Clostridiales;f__Lachnospiraceae;g__Roseburia;s__Eubacterium_plexicaudatum; OTU547	0	8	7	3	0	1	1	5	6	1	0	2	7	0	126	0	0	2	1	0	1	0	0	0	0	3	0	0	0	0	7	0	2	0	4	0	0	0	1	11	0	1	0	0	0	2	1	0	0
d__Bacteria;k__norank;p__Firmicutes;c__Clostridia;o__Clostridiales;f__Lachnospiraceae;g__Roseburia;s__unclassified_g__Roseburia; OTU548	0	72	10	12	20	59	17	27	64	44	22	10	4	0	107	14	10	13	15	5	50	20	9	5	0	42	21	98	0	3	0	18	7	14	52	26	30	17	0	32	3	3	0	61	11	0	3	0	29
d__Bacteria;k__norank;p__Firmicutes;c__Clostridia;o__Clostridiales;f__Lachnospiraceae;g__unclassified_f__Lachnospiraceae;s__unclassified_f__Lachnospiraceae; OTU549	0	0	0	0	0	0	0	1	1	0	0	0	0	0	3	0	1	0	0	0	0	0	0	0	0	0	0	0	0	0	0	1	1	3	0	0	0	0	0	0	0	0	0	0	1	0	0	0	0
d__Bacteria;k__norank;p__Firmicutes;c__Clostridia;o__Clostridiales;f__Lachnospiraceae;g__Lachnospiraceae_NK4A136_group;s__unclassified_g__Lachnospiraceae_NK4A136_group; OTU550	0	0	6	0	0	2	0	2	192	0	1	0	6	0	7	0	4	4	2	1	37	0	0	0	0	5	0	0	0	0	13	0	25	0	0	0	0	1	3	5	0	1	0	0	0	1	0	0	0
d__Bacteria;k__norank;p__Firmicutes;c__Clostridia;o__Clostridiales;f__Lachnospiraceae;g__Coprococcus_1;s__unclassified_g__Coprococcus_1; OTU551	0	0	0	0	1	0	26	0	0	0	0	0	0	0	0	21	3	0	0	0	0	0	0	0	0	0	25	0	0	0	0	0	0	0	0	1	0	0	1	0	0	0	0	0	0	0	16	0	0
d__Bacteria;k__norank;p__unclassified_k__norank;c__unclassified_k__norank;o__unclassified_k__norank;f__unclassified_k__norank;g__unclassified_k__norank;s__unclassified_k__norank; OTU552	0	0	1	0	0	0	0	0	0	0	0	1	0	0	2	0	0	0	1	0	0	0	0	0	0	0	0	0	0	0	1	0	0	0	0	1	0	0	0	1	0	0	0	1	0	0	0	0	0
d__Bacteria;k__norank;p__Firmicutes;c__Clostridia;o__Clostridiales;f__Lachnospiraceae;g__unclassified_f__Lachnospiraceae;s__unclassified_f__Lachnospiraceae; OTU553	0	0	0	1	0	0	0	0	0	0	0	0	0	0	0	0	0	0	0	0	0	0	0	0	0	0	0	0	0	0	0	0	0	8	0	0	0	0	0	0	0	0	0	0	0	0	0	0	0
d__Bacteria;k__norank;p__Firmicutes;c__Clostridia;o__Clostridiales;f__Lachnospiraceae;g__Dorea;s__unclassified_g__Dorea; OTU554	0	7	5	4	10	1	7	8	2	3	7	1	2	0	5	3	5	7	7	2	3	1	4	2	0	5	14	2	0	3	1	4	5	1	2	4	0	7	5	5	3	0	0	7	3	0	5	0	4
d__Bacteria;k__norank;p__Firmicutes;c__Clostridia;o__Clostridiales;f__Lachnospiraceae;g__Roseburia;s__unclassified_g__Roseburia; OTU555	0	0	0	3	0	16	0	41	2	33	0	246	0	0	0	0	0	51	0	0	12	1	0	0	0	35	0	114	1	0	0	0	0	53	0	1	0	0	0	2	14	0	0	0	0	0	0	1	0
d__Bacteria;k__norank;p__Firmicutes;c__Clostridia;o__Clostridiales;f__Lachnospiraceae;g__unclassified_f__Lachnospiraceae;s__unclassified_f__Lachnospiraceae; OTU556	0	0	2	0	1	1	0	1	0	0	1	0	0	0	0	0	0	0	1	0	0	0	0	0	0	1	0	0	0	0	0	1	0	1	0	0	2	0	0	0	0	1	0	1	0	0	1	0	0
d__Bacteria;k__norank;p__Firmicutes;c__Clostridia;o__Clostridiales;f__Lachnospiraceae;g__Lachnospiraceae_NK4A136_group;s__unclassified_g__Lachnospiraceae_NK4A136_group; OTU557	0	0	3	1	25	8	0	0	1	36	0	4	0	0	0	1	6	0	0	0	114	99	0	3	0	1	2	10	0	0	0	16	0	38	236	1	160	1	0	0	0	0	0	78	0	0	0	0	0
d__Bacteria;k__norank;p__Firmicutes;c__Clostridia;o__Clostridiales;f__Ruminococcaceae;g__Ruminococcus_1;s__unclassified_g__Ruminococcus_1; OTU558	1	6	0	69	0	0	0	3	0	0	0	145	26	0	0	0	20	38	0	0	1	4	16	0	0	0	9	1	1	0	53	0	0	64	2	0	0	0	320	36	17	5	0	0	0	0	6	0	3
d__Bacteria;k__norank;p__Firmicutes;c__Clostridia;o__Clostridiales;f__unclassified_o__Clostridiales;g__unclassified_o__Clostridiales;s__unclassified_o__Clostridiales; OTU559	0	0	0	0	0	0	0	0	0	0	0	0	0	0	0	0	0	0	0	0	0	0	0	0	0	0	0	0	0	0	0	0	0	1	0	0	0	0	0	0	0	0	0	0	0	0	0	0	0
d__Bacteria;k__norank;p__Bacteroidetes;c__Bacteroidia;o__Bacteroidales;f__Bacteroidales_S24-7_group;g__norank_f__Bacteroidales_S24-7_group;s__uncultured_bacterium_g__norank_f__Bacteroidales_S24-7_group; OTU560	3	26	58	36	55	14	10	43	48	37	61	29	25	0	48	187	19	48	76	70	25	53	26	48	0	27	22	53	0	20	9	35	21	59	51	2	14	22	10	52	17	128	0	59	32	0	60	0	15
d__Bacteria;k__norank;p__Firmicutes;c__Clostridia;o__Clostridiales;f__Christensenellaceae;g__Christensenellaceae_R-7_group;s__unclassified_g__Christensenellaceae_R-7_group; OTU561	0	11	6	9	13	3	26	29	33	9	0	11	13	0	4	118	11	14	4	29	30	16	20	12	0	10	4	5	0	1	1	3	9	13	20	0	16	5	9	21	27	3	0	16	5	0	29	0	14
d__Bacteria;k__norank;p__Firmicutes;c__Clostridia;o__Clostridiales;f__Ruminococcaceae;g__Caproiciproducens;s__uncultured_bacterium_g__Caproiciproducens; OTU562	0	1	0	0	0	0	0	0	1	0	0	0	0	0	1	0	0	0	0	1	0	1	0	0	0	0	1	0	0	0	0	0	0	0	0	0	1	0	0	0	0	0	0	0	0	0	0	0	0
d__Bacteria;k__norank;p__Firmicutes;c__Clostridia;o__Clostridiales;f__Ruminococcaceae;g__Anaerotruncus;s__Anaerotruncus_sp._G3_2012_; OTU563	0	0	0	0	0	0	0	0	0	0	0	0	0	0	0	0	0	2	0	2	0	0	0	1	0	0	0	0	0	0	1	0	1	0	0	0	0	0	2	1	0	0	0	0	1	0	0	0	0
d__Bacteria;k__norank;p__Bacteroidetes;c__Bacteroidia;o__Bacteroidales;f__Bacteroidales_S24-7_group;g__norank_f__Bacteroidales_S24-7_group;s__unclassified_g__norank_f__Bacteroidales_S24-7_group; OTU564	0	50	71	26	20	25	42	55	71	7	19	13	52	0	20	25	53	26	521	62	45	46	5	17	1	50	80	4	0	26	6	57	51	31	15	44	16	59	28	13	77	3	0	38	42	0	5	0	12
d__Bacteria;k__norank;p__Firmicutes;c__Clostridia;o__Clostridiales;f__Lachnospiraceae;g__Blautia;s__Blautia_coccoides_g__Blautia; OTU565	0	8	17	6	0	4	0	6	1	7	3	4	12	0	5	1	1	1	9	7	2	0	0	0	0	4	0	3	0	1	1	0	11	1	15	4	20	8	2	13	0	1	0	10	0	1	1	0	23
d__Bacteria;k__norank;p__Bacteroidetes;c__Bacteroidia;o__Bacteroidales;f__Prevotellaceae;g__Alloprevotella;s__uncultured_Bacteroidales_bacterium_g__Alloprevotella; OTU566	0	176	98	169	103	180	18	144	84	3	22	460	288	0	486	46	83	201	34	186	29	46	17	26	0	14	35	23	0	22	475	20	134	226	23	7	59	340	44	160	157	2	1	105	37	1	12	1	348
d__Bacteria;k__norank;p__Firmicutes;c__Clostridia;o__Clostridiales;f__Ruminococcaceae;g__unclassified_f__Ruminococcaceae;s__unclassified_f__Ruminococcaceae; OTU567	0	0	0	0	0	0	0	0	0	0	0	0	1	0	0	0	0	0	0	2	0	0	0	0	0	1	0	0	0	0	0	1	0	0	0	0	1	0	0	0	0	0	0	0	0	0	0	0	0
d__Bacteria;k__norank;p__Bacteroidetes;c__Bacteroidia;o__Bacteroidales;f__unclassified_o__Bacteroidales;g__unclassified_o__Bacteroidales;s__unclassified_o__Bacteroidales; OTU568	0	9	16	1	6	11	0	8	11	0	0	8	4	0	6	2	14	12	0	12	0	6	2	11	0	3	8	8	0	1	0	3	3	0	1	2	3	24	21	1	4	0	0	1	0	0	0	0	1
d__Bacteria;k__norank;p__Firmicutes;c__Clostridia;o__Clostridiales;f__Family_XIII;g__Family_XIII_AD3011_group;s__uncultured_Clostridiales_bacterium_g__Family_XIII_AD3011_group; OTU569	0	1	4	5	6	0	11	8	12	2	8	9	4	0	8	5	9	4	10	5	7	2	6	4	0	1	4	6	0	1	7	10	6	1	6	5	7	7	2	11	3	0	0	2	3	0	9	0	3
d__Bacteria;k__norank;p__Firmicutes;c__Clostridia;o__Clostridiales;f__Ruminococcaceae;g__Anaerotruncus;s__unclassified_g__Anaerotruncus; OTU570	0	9	9	5	2	0	24	16	4	1	2	2	12	0	47	4	4	2	2	20	0	1	1	2	0	40	0	2	0	3	18	0	16	3	5	2	4	3	6	5	0	2	0	19	4	0	0	0	9
d__Bacteria;k__norank;p__Firmicutes;c__Clostridia;o__Clostridiales;f__Ruminococcaceae;g__norank_f__Ruminococcaceae;s__unclassified_g__norank_f__Ruminococcaceae; OTU571	0	0	1	1	4	2	6	0	4	0	0	0	2	0	2	1	1	1	0	0	1	0	0	0	0	0	0	0	0	1	0	7	5	0	0	0	0	6	0	0	1	0	0	6	1	0	0	0	1
d__Bacteria;k__norank;p__Firmicutes;c__Erysipelotrichia;o__Erysipelotrichales;f__Erysipelotrichaceae;g__unclassified_f__Erysipelotrichaceae;s__unclassified_f__Erysipelotrichaceae; OTU572	0	0	0	0	0	0	1	0	0	0	0	0	0	0	1	0	0	2	0	0	0	0	0	0	0	0	0	0	0	0	0	0	0	0	0	0	1	0	0	1	0	0	0	0	0	0	0	0	0
d__Bacteria;k__norank;p__Firmicutes;c__Erysipelotrichia;o__Erysipelotrichales;f__Erysipelotrichaceae;g__Faecalitalea;s__unclassified_g__Faecalitalea; OTU573	0	1	8	0	14	2	0	3	7	1	2	0	2	0	16	0	0	1	1	6	1	0	1	3	0	0	23	2	0	0	11	0	6	3	0	0	0	1	10	19	1	0	0	0	0	0	1	0	1
d__Bacteria;k__norank;p__Firmicutes;c__Clostridia;o__Clostridiales;f__Lachnospiraceae;g__Lachnospiraceae_NK4A136_group;s__unclassified_g__Lachnospiraceae_NK4A136_group; OTU574	0	0	0	0	0	0	0	0	0	0	0	1	0	0	12	0	0	0	0	0	0	0	0	0	0	0	0	0	0	0	0	0	0	2	0	0	10	0	0	0	0	0	0	0	0	0	88	0	0
d__Bacteria;k__norank;p__Firmicutes;c__Clostridia;o__Clostridiales;f__Lachnospiraceae;g__norank_f__Lachnospiraceae;s__uncultured_bacterium_g__norank_f__Lachnospiraceae; OTU575	0	2	1	3	4	3	8	2	7	1	3	7	6	0	10	4	5	9	13	0	5	2	1	0	0	8	3	42	0	2	0	2	3	0	5	2	1	1	2	9	0	3	0	120	3	0	0	0	51
d__Bacteria;k__norank;p__Proteobacteria;c__Alphaproteobacteria;o__Rhodospirillales;f__Rhodospirillaceae;g__norank_f__Rhodospirillaceae;s__gut_metagenome_g__norank_f__Rhodospirillaceae; OTU576	0	1	6	0	0	0	0	2	6	0	0	3	0	0	1	0	0	0	3	3	0	0	0	0	0	0	1	0	0	1	2	5	1	3	0	0	0	0	1	0	0	0	0	0	0	0	0	0	0
d__Bacteria;k__norank;p__Bacteroidetes;c__Bacteroidia;o__Bacteroidales;f__unclassified_o__Bacteroidales;g__unclassified_o__Bacteroidales;s__unclassified_o__Bacteroidales; OTU577	0	0	0	0	0	0	0	0	0	0	0	0	0	0	2	0	0	0	0	0	0	1	0	0	0	0	0	0	0	0	0	0	0	1	0	0	0	0	0	0	1	0	0	0	0	0	0	0	0
d__Bacteria;k__norank;p__Firmicutes;c__Clostridia;o__Clostridiales;f__Ruminococcaceae;g__Ruminococcaceae_UCG-014;s__unclassified_g__Ruminococcaceae_UCG-014; OTU578	0	1	1	1	1	1	0	3	1	0	0	13	3	1	41	16	7	0	3	8	13	0	3	11	0	51	2	8	0	0	63	15	4	2	0	1	0	5	0	4	3	2	0	3	1	0	5	0	16
d__Bacteria;k__norank;p__Firmicutes;c__Clostridia;o__Clostridiales;f__Lachnospiraceae;g__Coprococcus_1;s__unclassified_g__Coprococcus_1; OTU579	0	1	2	2	1	0	4	2	3	4	0	0	0	0	0	0	0	1	0	0	3	1	1	1	0	0	0	5	0	0	0	0	0	5	0	0	0	1	5	3	0	0	0	0	0	0	0	0	7
d__Bacteria;k__norank;p__Firmicutes;c__Clostridia;o__Clostridiales;f__Lachnospiraceae;g__norank_f__Lachnospiraceae;s__unclassified_g__norank_f__Lachnospiraceae; OTU580	0	2	0	2	0	0	0	1	1	0	0	0	0	0	2	0	0	0	0	0	3	0	0	0	0	1	0	0	0	0	2	0	0	1	0	3	0	0	0	8	0	3	0	1	0	0	0	0	1
d__Bacteria;k__norank;p__Firmicutes;c__Erysipelotrichia;o__Erysipelotrichales;f__Erysipelotrichaceae;g__Faecalitalea;s__uncultured_organism_g__Faecalitalea; OTU581	0	0	0	0	2	0	11	2	13	0	0	0	2	0	0	0	3	4	0	0	2	4	21	0	0	0	8	1	0	1	0	0	0	6	1	2	0	1	1	2	0	0	0	0	0	0	0	0	1
d__Bacteria;k__norank;p__Firmicutes;c__Clostridia;o__Clostridiales;f__Ruminococcaceae;g__norank_f__Ruminococcaceae;s__Ruminococcus_sp._16442; OTU582	0	0	1	0	0	0	1	1	1	1	2	2	3	0	3	1	3	3	0	1	2	1	4	0	0	0	0	0	0	0	0	3	0	1	0	1	1	0	4	0	0	0	0	0	0	0	0	0	1
d__Bacteria;k__norank;p__Firmicutes;c__Clostridia;o__Clostridiales;f__Eubacteriaceae;g__Anaerofustis;s__unclassified_g__Anaerofustis; OTU583	0	1	0	0	2	1	0	3	5	0	1	0	1	0	1	0	0	2	3	1	0	0	2	0	0	0	0	1	0	0	0	2	0	3	1	1	1	0	1	0	1	2	0	1	2	0	1	0	0
d__Bacteria;k__norank;p__Bacteroidetes;c__Bacteroidia;o__Bacteroidales;f__Porphyromonadaceae;g__Butyricimonas;s__uncultured_bacterium_g__Butyricimonas; OTU584	0	2	6	0	3	0	0	1	0	2	1	1	4	0	0	3	0	3	12	1	2	1	3	1	0	0	0	3	0	1	0	2	2	12	0	1	8	12	0	0	1	0	0	18	6	0	0	1	1
d__Bacteria;k__norank;p__Firmicutes;c__Clostridia;o__Clostridiales;f__Lachnospiraceae;g__Lachnospiraceae_UCG-008;s__unclassified_g__Lachnospiraceae_UCG-008; OTU585	0	4	2	2	1	0	2	0	2	1	0	1	0	0	0	3	3	0	1	0	1	1	0	0	0	1	2	2	0	0	0	5	0	1	1	0	1	0	0	1	1	1	0	0	0	0	1	0	0
d__Bacteria;k__norank;p__Bacteroidetes;c__Bacteroidia;o__Bacteroidales;f__Rikenellaceae;g__Alistipes;s__uncultured_bacterium_g__Alistipes; OTU586	0	6	3	0	0	4	0	1	0	0	0	4	0	0	2	0	6	0	38	3	0	0	4	0	0	0	8	0	0	3	2	2	3	3	0	0	2	1	0	0	2	0	0	0	0	0	0	0	0
d__Bacteria;k__norank;p__Tenericutes;c__Mollicutes;o__Mollicutes_RF9;f__norank_o__Mollicutes_RF9;g__norank_o__Mollicutes_RF9;s__unclassified_g__norank_o__Mollicutes_RF9; OTU587	0	2	1	0	0	0	0	0	10	0	2	1	2	0	1	2	2	2	0	9	0	0	1	6	0	0	0	0	0	1	0	6	4	6	1	0	2	1	0	0	0	2	0	6	0	0	3	0	2
d__Bacteria;k__norank;p__Firmicutes;c__Clostridia;o__Clostridiales;f__Ruminococcaceae;g__Anaerotruncus;s__uncultured_bacterium_g__Anaerotruncus; OTU588	0	0	0	0	0	1	0	0	1	0	0	0	2	0	2	1	0	3	0	0	0	0	1	0	0	0	0	0	0	0	0	0	0	1	0	0	0	0	5	1	1	0	0	1	1	0	0	0	0
d__Bacteria;k__norank;p__Firmicutes;c__unclassified_p__Firmicutes;o__unclassified_p__Firmicutes;f__unclassified_p__Firmicutes;g__unclassified_p__Firmicutes;s__unclassified_p__Firmicutes; OTU589	0	0	0	0	0	1	0	0	0	0	0	0	0	0	0	1	0	1	1	2	2	0	0	1	0	0	0	2	0	1	0	0	0	1	0	0	0	6	0	0	0	0	0	0	0	0	0	0	0
d__Bacteria;k__norank;p__Firmicutes;c__Bacilli;o__Lactobacillales;f__Lactobacillaceae;g__Lactobacillus;s__uncultured_bacterium_g__Lactobacillus; OTU590	191	5	19	8	7	33	36	64	23	62	17	4	11	254	22	2	2	4	70	100	2	12	3	42	417	20	59	16	253	21	16	194	27	24	11	60	9	40	16	1	45	43	130	3	14	398	7	104	8
d__Bacteria;k__norank;p__Firmicutes;c__Clostridia;o__Clostridiales;f__Lachnospiraceae;g__norank_f__Lachnospiraceae;s__unclassified_g__norank_f__Lachnospiraceae; OTU591	0	1	0	0	1	1	1	5	0	1	0	3	2	0	3	0	0	0	2	1	3	0	0	0	0	4	0	2	0	1	3	1	1	0	2	0	0	0	0	8	2	2	0	0	0	0	0	0	4
d__Bacteria;k__norank;p__Bacteroidetes;c__Bacteroidia;o__Bacteroidales;f__Prevotellaceae;g__unclassified_f__Prevotellaceae;s__unclassified_f__Prevotellaceae; OTU592	0	12	7	0	0	1	6	12	0	0	8	0	0	0	11	4	2	0	2	6	0	40	0	0	0	0	1	4	0	31	2	11	29	33	15	0	10	2	0	0	57	0	0	2	4	0	0	0	0
d__Bacteria;k__norank;p__Firmicutes;c__Clostridia;o__Clostridiales;f__Lachnospiraceae;g__norank_f__Lachnospiraceae;s__unclassified_g__norank_f__Lachnospiraceae; OTU593	0	1	8	0	4	7	0	40	0	4	1	40	0	0	0	1	2	0	55	5	4	0	1	0	0	10	0	151	0	1	6	1	3	1	0	0	1	0	0	8	21	15	0	0	1	0	4	0	1
d__Bacteria;k__norank;p__Firmicutes;c__Clostridia;o__Clostridiales;f__Lachnospiraceae;g__Lachnospiraceae_NK4A136_group;s__unclassified_g__Lachnospiraceae_NK4A136_group; OTU594	0	1	0	6	0	0	0	1	3	0	1	2	20	0	1	0	29	6	0	13	0	0	0	0	0	4	0	3	0	0	9	0	1	1	0	0	0	0	5	15	1	1	0	0	1	0	0	0	5
d__Bacteria;k__norank;p__Proteobacteria;c__Betaproteobacteria;o__Burkholderiales;f__Alcaligenaceae;g__Sutterella;s__unclassified_g__Sutterella; OTU595	0	27	292	9	63	17	146	16	230	3	58	22	29	0	120	7	56	133	48	29	46	29	95	24	0	20	36	7	0	22	29	59	28	17	12	7	15	30	218	17	71	0	0	8	9	1	16	0	11
d__Bacteria;k__norank;p__Firmicutes;c__Bacilli;o__Lactobacillales;f__unclassified_o__Lactobacillales;g__unclassified_o__Lactobacillales;s__unclassified_o__Lactobacillales; OTU596	0	1	0	0	0	0	0	0	0	2	1	0	0	0	0	0	0	0	0	0	0	2	0	0	0	0	1	4	0	5	0	4	0	5	1	0	1	0	0	0	6	0	0	0	0	0	0	0	0
d__Bacteria;k__norank;p__Actinobacteria;c__Actinobacteria;o__Coriobacteriales;f__Coriobacteriaceae;g__Enterorhabdus;s__uncultured_bacterium_g__Enterorhabdus; OTU597	0	0	0	1	0	0	0	1	0	0	0	0	1	0	0	0	0	0	0	0	0	2	0	0	0	1	0	0	0	0	1	1	0	1	0	0	2	0	0	0	1	1	0	1	0	0	0	0	0
d__Bacteria;k__norank;p__Firmicutes;c__Clostridia;o__Clostridiales;f__Lachnospiraceae;g__unclassified_f__Lachnospiraceae;s__unclassified_f__Lachnospiraceae; OTU598	0	0	2	9	3	2	0	1	2	1	8	9	7	0	1	1	2	9	1	2	2	1	13	29	0	4	14	6	0	4	0	4	0	6	5	1	0	0	3	0	12	0	0	0	0	0	10	0	8
d__Bacteria;k__norank;p__Bacteroidetes;c__Bacteroidia;o__Bacteroidales;f__Prevotellaceae;g__Prevotellaceae_UCG-001;s__uncultured_bacterium_g__Prevotellaceae_UCG-001; OTU599	0	4	0	1	4	5	0	5	1	0	0	1	4	0	1	1	1	0	3	10	0	3	5	1	0	1	3	2	0	0	1	2	3	4	0	0	0	6	0	0	2	0	0	0	1	0	0	0	1
d__Bacteria;k__norank;p__Bacteroidetes;c__Bacteroidia;o__Bacteroidales;f__Bacteroidaceae;g__Bacteroides;s__unclassified_g__Bacteroides; OTU600	0	3	9	2	5	5	0	2	15	0	8	16	15	0	5	7	6	5	2	4	2	2	3	5	0	6	5	9	0	1	0	7	5	9	5	1	0	7	19	3	1	0	0	20	0	0	1	0	1
d__Bacteria;k__norank;p__Firmicutes;c__Clostridia;o__Clostridiales;f__Christensenellaceae;g__Catabacter;s__Christensenella_sp._Marseille-P2438; OTU601	0	0	0	1	0	0	1	0	1	0	4	1	0	0	0	6	3	0	0	0	0	0	3	0	0	0	9	0	0	1	0	1	0	1	0	0	0	0	0	0	0	0	0	2	0	0	1	0	0
d__Bacteria;k__norank;p__Firmicutes;c__Clostridia;o__Clostridiales;f__Ruminococcaceae;g__norank_f__Ruminococcaceae;s__[Clostridium]_leptum_g__norank; OTU602	1	53	75	16	3	61	9	12	197	10	6	54	81	0	133	6	36	29	14	4	24	2	4	9	0	54	47	11	0	4	3	6	28	18	3	7	17	10	27	16	7	2	0	37	7	0	0	1	21
d__Bacteria;k__norank;p__Firmicutes;c__Clostridia;o__Clostridiales;f__Ruminococcaceae;g__[Eubacterium]_coprostanoligenes_group;s__uncultured_rumen_bacterium_g__[Eubacterium]_coprostanoligenes_group; OTU603	0	9	1	10	13	2	0	0	17	5	6	4	3	0	2	15	4	1	2	5	18	6	2	8	0	5	8	4	0	3	5	8	2	1	2	0	5	0	2	7	4	0	0	17	2	0	1	0	5
d__Bacteria;k__norank;p__Tenericutes;c__Mollicutes;o__Mollicutes_RF9;f__norank_o__Mollicutes_RF9;g__norank_o__Mollicutes_RF9;s__unclassified_g__norank_o__Mollicutes_RF9; OTU604	0	0	0	0	0	0	0	0	0	0	0	0	0	0	0	0	0	0	0	0	0	0	0	0	0	0	30	1	0	0	0	0	0	0	0	0	0	0	0	2	0	1	0	0	0	0	0	0	0
d__Bacteria;k__norank;p__Firmicutes;c__Clostridia;o__Clostridiales;f__Lachnospiraceae;g__Sellimonas;s__uncultured_bacterium_g__Sellimonas; OTU605	0	0	0	0	0	0	7	0	0	0	0	0	0	0	0	0	0	0	0	0	0	0	0	0	0	0	22	0	0	0	0	0	0	0	0	0	0	0	0	0	0	0	0	0	0	0	0	0	0
d__Bacteria;k__norank;p__Firmicutes;c__Clostridia;o__Clostridiales;f__Christensenellaceae;g__norank_f__Christensenellaceae;s__unclassified_g__norank_f__Christensenellaceae; OTU606	0	0	2	3	1	1	0	1	6	0	2	3	2	0	3	2	0	0	1	1	0	0	1	2	0	0	2	2	0	0	0	3	2	2	1	1	1	1	2	1	1	1	0	0	1	0	2	0	4
d__Bacteria;k__norank;p__Firmicutes;c__Clostridia;o__Clostridiales;f__Ruminococcaceae;g__Ruminiclostridium_9;s__unclassified_g__Ruminiclostridium_9; OTU607	0	3	1	5	4	0	0	1	0	1	0	0	0	0	2	3	0	0	5	2	0	0	0	0	0	0	1	0	0	1	0	0	0	0	0	0	1	0	1	3	0	0	0	0	0	0	0	0	0
d__Bacteria;k__norank;p__Firmicutes;c__Clostridia;o__Clostridiales;f__Ruminococcaceae;g__Ruminococcaceae_UCG-013;s__unclassified_g__Ruminococcaceae_UCG-013; OTU608	0	1	0	0	3	0	0	0	1	0	0	1	0	0	0	4	1	0	0	0	0	0	0	0	0	0	2	0	0	0	0	3	0	0	0	1	0	0	0	0	1	0	0	1	0	0	1	0	0
d__Bacteria;k__norank;p__Firmicutes;c__Clostridia;o__Clostridiales;f__Lachnospiraceae;g__unclassified_f__Lachnospiraceae;s__unclassified_f__Lachnospiraceae; OTU609	0	0	2	1	4	2	4	2	0	0	1	3	5	0	1	2	2	7	0	0	3	3	3	0	0	1	5	2	0	1	1	2	0	1	9	0	1	0	0	1	3	3	0	5	2	0	0	0	1
d__Bacteria;k__norank;p__Firmicutes;c__Clostridia;o__Clostridiales;f__Ruminococcaceae;g__Ruminococcaceae_UCG-005;s__uncultured_rumen_bacterium_g__Ruminococcaceae_UCG-005; OTU610	0	41	0	18	10	1	4	6	6	0	21	10	10	0	0	1	7	14	7	3	2	2	7	12	0	3	2	0	0	2	0	2	5	2	9	0	0	4	16	7	0	0	0	2	8	0	18	0	0
d__Bacteria;k__norank;p__Firmicutes;c__Clostridia;o__Clostridiales;f__Ruminococcaceae;g__[Eubacterium]_coprostanoligenes_group;s__uncultured_bacterium_g__[Eubacterium]_coprostanoligenes_group; OTU611	0	0	0	0	0	0	0	0	0	0	0	0	0	0	3	2	0	0	0	3	0	0	0	0	0	0	3	0	0	0	0	0	0	0	0	0	0	0	0	2	0	0	0	1	0	0	0	0	0
d__Bacteria;k__norank;p__Firmicutes;c__Clostridia;o__Clostridiales;f__Ruminococcaceae;g__Ruminococcaceae_UCG-008;s__uncultured_bacterium_g__Ruminococcaceae_UCG-008; OTU612	0	0	0	0	0	0	132	0	219	0	1	3	19	0	27	0	35	59	0	0	0	0	23	0	0	15	243	2	2	1	0	0	0	0	0	63	0	0	1	25	0	0	0	0	0	1	374	0	0
d__Bacteria;k__norank;p__Firmicutes;c__Clostridia;o__Clostridiales;f__Ruminococcaceae;g__Ruminococcaceae_UCG-005;s__unclassified_g__Ruminococcaceae_UCG-005; OTU613	0	3	1	3	6	6	5	10	6	1	11	4	2	0	1	16	3	8	1	4	8	12	11	0	0	2	6	10	0	7	0	8	4	0	2	2	7	1	2	10	5	0	0	2	0	0	7	0	6
d__Bacteria;k__norank;p__Firmicutes;c__Clostridia;o__Clostridiales;f__Ruminococcaceae;g__Ruminococcaceae_UCG-005;s__uncultured_prokaryote_g__Ruminococcaceae_UCG-005; OTU614	1	0	0	0	0	0	50	0	0	0	0	0	0	0	63	2	97	0	0	0	0	0	0	0	0	0	59	0	0	0	0	0	0	0	0	5	1	1	0	0	0	0	0	0	0	0	0	0	0
d__Bacteria;k__norank;p__Tenericutes;c__Mollicutes;o__Mollicutes_RF9;f__norank_o__Mollicutes_RF9;g__norank_o__Mollicutes_RF9;s__uncultured_bacterium_g__norank_o__Mollicutes_RF9; OTU615	0	0	0	1	1	0	0	0	18	0	1	2	0	0	2	1	1	2	3	0	3	0	0	1	0	0	1	0	0	1	0	0	14	0	0	0	0	2	1	1	0	0	0	2	0	0	0	0	0
d__Bacteria;k__norank;p__Bacteroidetes;c__Bacteroidia;o__Bacteroidales;f__Bacteroidaceae;g__Bacteroides;s__Bacteroides_fragilis_g__Bacteroides; OTU616	0	0	0	0	0	1	0	0	3	0	0	0	0	0	0	0	0	0	0	0	0	0	0	0	0	0	0	0	0	0	0	0	0	3	0	5	0	0	13	0	0	0	0	0	0	1	0	0	0
d__Bacteria;k__norank;p__Bacteroidetes;c__Bacteroidia;o__Bacteroidales;f__Bacteroidales_S24-7_group;g__norank_f__Bacteroidales_S24-7_group;s__uncultured_bacterium_g__norank_f__Bacteroidales_S24-7_group; OTU617	0	1	28	1	2	3	0	1	0	0	1	0	1	0	3	5	3	2	14	1	2	2	1	6	0	2	3	0	0	1	0	1	1	0	3	1	0	8	7	2	1	1	0	1	0	0	0	0	1
d__Bacteria;k__norank;p__Firmicutes;c__Clostridia;o__Clostridiales;f__Ruminococcaceae;g__Anaerotruncus;s__uncultured_bacterium_g__Anaerotruncus; OTU618	0	1	0	0	0	1	0	0	1	0	1	1	0	0	0	1	1	2	0	2	0	0	0	0	0	0	0	2	0	2	0	0	2	0	0	0	0	0	0	0	0	0	0	0	1	0	0	0	0
d__Bacteria;k__norank;p__Bacteroidetes;c__Bacteroidia;o__Bacteroidales;f__Bacteroidales_S24-7_group;g__norank_f__Bacteroidales_S24-7_group;s__uncultured_Bacteroidales_bacterium_g__norank_f__Bacteroidales_S24-7_group; OTU619	0	5	49	4	5	5	1	9	3	1	5	7	2	0	7	1	7	5	14	13	19	2	2	6	0	9	11	8	0	11	1	20	5	3	12	0	9	5	12	10	3	10	0	6	6	0	0	0	2
d__Bacteria;k__norank;p__Proteobacteria;c__Deltaproteobacteria;o__Desulfovibrionales;f__Desulfovibrionaceae;g__Desulfovibrio;s__unclassified_g__Desulfovibrio; OTU620	0	0	0	0	0	0	0	0	0	0	0	1	1	0	0	0	0	1	0	0	0	0	0	0	0	0	0	0	0	0	0	0	0	0	0	0	0	0	0	0	0	0	0	1	0	0	0	0	0
d__Bacteria;k__norank;p__Firmicutes;c__Clostridia;o__Clostridiales;f__Lachnospiraceae;g__Lachnospiraceae_NK4A136_group;s__unclassified_g__Lachnospiraceae_NK4A136_group; OTU621	0	0	0	1	0	0	1	0	3	0	0	1	0	0	0	0	0	0	0	0	2	0	0	0	0	0	0	0	0	0	0	0	0	0	0	1	0	1	0	0	0	0	0	0	0	0	0	0	0
d__Bacteria;k__norank;p__Actinobacteria;c__Actinobacteria;o__Coriobacteriales;f__Coriobacteriaceae;g__norank_f__Coriobacteriaceae;s__uncultured_bacterium_g__norank_f__Coriobacteriaceae; OTU622	0	1	0	1	0	0	9	3	9	0	3	3	1	0	1	2	0	0	2	0	0	3	1	1	1	4	3	2	0	2	1	4	3	0	0	3	0	4	1	0	1	0	0	0	2	0	5	0	0
d__Bacteria;k__norank;p__Firmicutes;c__Clostridia;o__Clostridiales;f__Christensenellaceae;g__unclassified_f__Christensenellaceae;s__unclassified_f__Christensenellaceae; OTU623	0	0	0	0	0	0	3	1	0	0	0	0	0	0	0	0	0	0	0	3	0	0	0	0	0	1	0	0	0	0	0	0	0	0	5	3	0	0	0	0	0	0	0	0	0	0	0	0	0
d__Bacteria;k__norank;p__Bacteroidetes;c__Bacteroidia;o__Bacteroidales;f__Rikenellaceae;g__Alistipes;s__Alistipes_sp._N15.MGS-157; OTU624	0	0	0	0	0	0	0	6	5	0	0	0	2	0	0	0	0	0	0	0	0	0	0	0	0	0	5	0	0	0	0	6	0	0	0	0	0	0	2	0	2	0	0	0	4	0	0	0	0
d__Bacteria;k__norank;p__Bacteroidetes;c__Bacteroidia;o__Bacteroidales;f__Bacteroidales_S24-7_group;g__norank_f__Bacteroidales_S24-7_group;s__unclassified_g__norank_f__Bacteroidales_S24-7_group; OTU625	0	3	48	5	4	2	1	14	7	3	1	5	7	0	9	3	7	3	90	7	8	6	2	11	0	5	8	1	0	5	0	12	7	2	8	8	2	7	2	4	8	6	0	7	8	0	0	0	6
d__Bacteria;k__norank;p__Firmicutes;c__Clostridia;o__Clostridiales;f__Peptococcaceae;g__norank_f__Peptococcaceae;s__unclassified_g__norank_f__Peptococcaceae; OTU626	0	1	1	1	2	0	0	1	2	2	2	1	1	0	0	0	3	1	0	1	0	1	1	0	0	0	3	1	0	1	1	5	1	2	2	0	2	1	0	0	1	0	0	2	0	0	0	0	0
d__Bacteria;k__norank;p__Firmicutes;c__Clostridia;o__Clostridiales;f__Lachnospiraceae;g__Lachnospiraceae_NK4A136_group;s__unclassified_g__Lachnospiraceae_NK4A136_group; OTU627	0	8	3	7	8	8	4	125	6	2	0	0	34	0	5	0	4	22	117	1	3	1	0	1	0	45	0	44	0	0	4	8	12	40	3	1	7	7	7	47	0	0	0	57	6	0	6	1	9
d__Bacteria;k__norank;p__Bacteroidetes;c__Bacteroidia;o__Bacteroidales;f__Rikenellaceae;g__Alistipes;s__unclassified_g__Alistipes; OTU628	0	1	2	0	0	2	0	2	0	0	0	2	2	0	0	1	0	1	3	1	0	1	0	0	0	0	0	2	0	2	0	2	1	0	0	0	0	1	0	0	0	0	0	2	5	0	0	0	2
d__Bacteria;k__norank;p__Bacteroidetes;c__Bacteroidia;o__Bacteroidales;f__Rikenellaceae;g__Alistipes;s__gut_metagenome_g__Alistipes; OTU629	0	0	0	3	0	0	0	5	6	0	1	0	3	0	1	0	1	1	0	0	2	4	5	1	0	1	1	0	0	0	0	1	1	0	0	0	7	0	0	3	2	0	0	3	0	0	0	0	0
d__Bacteria;k__norank;p__Bacteroidetes;c__Bacteroidia;o__Bacteroidales;f__Prevotellaceae;g__unclassified_f__Prevotellaceae;s__unclassified_f__Prevotellaceae; OTU630	0	51	15	29	17	6	4	39	8	0	6	78	63	0	113	13	16	34	2	55	4	10	5	0	0	2	3	6	0	5	95	1	61	59	2	2	16	41	1	22	21	0	0	29	10	0	0	0	55
d__Bacteria;k__norank;p__Actinobacteria;c__Actinobacteria;o__Coriobacteriales;f__Coriobacteriaceae;g__unclassified_f__Coriobacteriaceae;s__unclassified_f__Coriobacteriaceae; OTU631	0	0	0	2	0	0	0	3	1	3	1	0	1	0	0	1	0	0	0	0	0	1	0	0	0	0	3	1	0	0	0	0	0	0	0	0	0	0	0	0	0	0	0	1	0	0	1	0	0
d__Bacteria;k__norank;p__unclassified_k__norank;c__unclassified_k__norank;o__unclassified_k__norank;f__unclassified_k__norank;g__unclassified_k__norank;s__unclassified_k__norank; OTU632	0	0	0	0	0	0	0	2	0	0	0	0	0	0	0	0	0	0	0	0	0	0	0	0	0	0	0	0	0	0	0	0	0	0	0	0	0	0	0	0	0	0	0	0	0	0	0	0	0
d__Bacteria;k__norank;p__Firmicutes;c__Clostridia;o__Clostridiales;f__Ruminococcaceae;g__Ruminococcaceae_UCG-014;s__unclassified_g__Ruminococcaceae_UCG-014; OTU633	0	2	5	13	27	1	1	94	79	29	9	8	17	0	58	2	8	12	6	14	5	7	0	9	0	2	0	4	0	0	0	8	100	2	3	62	15	4	0	50	60	2	0	57	1	0	5	0	9
d__Bacteria;k__norank;p__Bacteroidetes;c__Bacteroidia;o__Bacteroidales;f__Bacteroidales_S24-7_group;g__norank_f__Bacteroidales_S24-7_group;s__uncultured_bacterium_g__norank_f__Bacteroidales_S24-7_group; OTU634	0	2	4	0	13	4	4	19	0	6	6	10	8	0	8	0	7	15	16	7	1	6	2	0	0	54	10	7	0	36	2	49	16	0	10	0	13	3	11	29	3	0	0	3	1	0	0	0	3
d__Bacteria;k__norank;p__Firmicutes;c__Clostridia;o__Clostridiales;f__Family_XIII;g__[Eubacterium]_nodatum_group;s__unclassified_g__[Eubacterium]_nodatum_group; OTU635	0	15	24	9	22	1	32	12	23	10	11	14	9	0	7	20	17	16	45	17	11	10	16	3	0	9	16	6	0	7	2	13	5	12	11	12	16	17	9	1	16	0	0	12	11	0	8	0	6
d__Bacteria;k__norank;p__Firmicutes;c__Clostridia;o__Clostridiales;f__Lachnospiraceae;g__unclassified_f__Lachnospiraceae;s__unclassified_f__Lachnospiraceae; OTU636	0	0	0	0	0	0	0	0	0	0	0	1	0	0	0	0	0	0	2	0	1	0	0	0	0	0	0	0	0	0	0	0	1	0	0	1	2	0	0	0	0	0	0	0	0	0	0	0	1
d__Bacteria;k__norank;p__Firmicutes;c__Clostridia;o__Clostridiales;f__Ruminococcaceae;g__Ruminococcaceae_UCG-014;s__[Clostridium]_papyrosolvens_g__Ruminococcaceae_UCG-014; OTU637	0	4	3	202	262	5	39	420	305	25	5	133	29	0	61	55	30	62	12	19	73	81	46	87	0	73	48	41	2	175	4	7	54	9	39	25	53	5	22	159	174	1	0	7	0	1	68	0	52
d__Bacteria;k__norank;p__Firmicutes;c__Clostridia;o__Clostridiales;f__Ruminococcaceae;g__Ruminococcaceae_UCG-014;s__uncultured_bacterium_g__Ruminococcaceae_UCG-014; OTU638	0	0	0	21	2	0	1	0	1	1	4	47	4	0	9	12	7	4	27	3	5	7	0	23	0	1	65	59	0	0	6	0	13	63	7	3	64	0	1	3	0	0	0	25	10	1	0	0	1
d__Bacteria;k__norank;p__Firmicutes;c__Clostridia;o__Clostridiales;f__Ruminococcaceae;g__Ruminococcaceae_UCG-014;s__unclassified_g__Ruminococcaceae_UCG-014; OTU639	0	25	3	187	494	1	19	2	15	6	20	649	485	0	127	725	519	331	501	224	357	7	5	1173	1	30	63	1	1	100	4	1	468	429	276	224	1	0	145	791	240	4	0	3	0	2	35	0	404
d__Bacteria;k__norank;p__Firmicutes;c__Clostridia;o__Clostridiales;f__Ruminococcaceae;g__Ruminococcus_2;s__uncultured_bacterium_g__Ruminococcus_2; OTU640	1	22	17	53	115	16	26	187	75	73	54	65	13	0	3	118	89	47	468	149	68	35	40	45	2	47	280	33	0	208	303	111	28	98	17	122	129	40	42	311	31	7	0	90	37	0	10	1	97
d__Bacteria;k__norank;p__Firmicutes;c__Clostridia;o__Clostridiales;f__Lachnospiraceae;g__unclassified_f__Lachnospiraceae;s__unclassified_f__Lachnospiraceae; OTU641	0	0	0	0	0	0	0	0	0	0	0	0	0	0	0	0	0	2	0	0	0	0	0	2	0	0	0	2	0	0	4	0	4	0	0	0	0	0	0	0	0	0	0	0	0	0	0	0	0
d__Bacteria;k__norank;p__Firmicutes;c__Clostridia;o__Clostridiales;f__Ruminococcaceae;g__[Eubacterium]_coprostanoligenes_group;s__gut_metagenome_g__[Eubacterium]_coprostanoligenes_group; OTU642	0	187	182	613	557	71	92	186	203	342	83	653	274	0	196	3664	273	108	147	1081	574	435	57	55	0	161	0	296	0	244	76	302	456	60	359	213	407	240	117	343	169	23	0	46	23	0	953	2	333
d__Bacteria;k__norank;p__Firmicutes;c__Clostridia;o__Clostridiales;f__Ruminococcaceae;g__Ruminococcaceae_UCG-014;s__unclassified_g__Ruminococcaceae_UCG-014; OTU643	0	1	6	9	10	8	1	5	113	0	9	24	32	0	0	1	4	6	0	3	18	0	0	13	2	2	0	0	0	10	5	8	69	0	7	0	0	17	81	4	5	0	0	18	3	0	12	0	0
d__Bacteria;k__norank;p__Firmicutes;c__Clostridia;o__Clostridiales;f__Ruminococcaceae;g__Ruminiclostridium_5;s__uncultured_bacterium_g__Ruminiclostridium_5; OTU644	0	18	21	4	16	39	3	27	42	11	6	10	5	0	17	25	5	17	15	10	4	3	6	2	0	14	22	39	0	7	5	40	8	6	8	4	19	25	9	6	5	25	0	95	15	0	1	0	13
d__Bacteria;k__norank;p__Firmicutes;c__Clostridia;o__Clostridiales;f__Ruminococcaceae;g__Ruminococcaceae_UCG-014;s__unclassified_g__Ruminococcaceae_UCG-014; OTU645	0	22	75	173	192	14	31	213	516	22	777	233	45	0	83	237	93	85	216	154	97	191	80	114	5	51	390	59	1	90	99	335	159	77	140	50	139	78	27	241	75	82	0	25	54	0	126	1	77
d__Bacteria;k__norank;p__Firmicutes;c__Clostridia;o__Clostridiales;f__Ruminococcaceae;g__Anaerotruncus;s__uncultured_bacterium_g__Anaerotruncus; OTU646	0	6	3	5	0	1	18	4	2	0	3	2	3	0	19	0	2	3	3	5	2	1	1	0	0	0	0	2	0	0	9	0	13	1	7	0	1	5	5	2	1	1	0	8	3	0	0	0	7
d__Bacteria;k__norank;p__Bacteroidetes;c__Bacteroidia;o__Bacteroidales;f__Bacteroidales_S24-7_group;g__norank_f__Bacteroidales_S24-7_group;s__uncultured_bacterium_g__norank_f__Bacteroidales_S24-7_group; OTU647	0	3	23	0	4	3	5	0	1	3	0	1	4	0	1	0	0	2	49	3	3	0	0	25	0	1	0	3	0	7	1	10	9	0	5	0	12	4	0	11	1	44	0	8	4	0	0	0	9
d__Bacteria;k__norank;p__Actinobacteria;c__Actinobacteria;o__Coriobacteriales;f__Coriobacteriaceae;g__Enterorhabdus;s__uncultured_bacterium_g__Enterorhabdus; OTU648	0	0	0	0	0	0	0	1	2	0	0	0	0	0	0	0	0	1	0	0	0	0	0	0	0	1	0	0	0	0	1	0	0	0	0	0	1	0	0	1	0	0	0	1	0	0	0	0	1
d__Bacteria;k__norank;p__Bacteroidetes;c__Bacteroidia;o__Bacteroidales;f__Bacteroidales_S24-7_group;g__norank_f__Bacteroidales_S24-7_group;s__uncultured_bacterium_g__norank_f__Bacteroidales_S24-7_group; OTU649	0	8	11	0	0	22	1	16	0	1	7	0	0	0	5	5	2	0	1	5	0	29	0	0	0	0	17	31	0	52	0	17	11	32	14	0	9	17	0	1	37	2	0	11	6	0	2	0	0
d__Bacteria;k__norank;p__Firmicutes;c__Clostridia;o__Clostridiales;f__Lachnospiraceae;g__norank_f__Lachnospiraceae;s__Clostridium_sp._Clone-17; OTU650	0	15	22	1	19	17	24	18	14	38	10	13	6	0	10	13	13	24	48	5	4	2	9	7	0	23	18	65	0	2	2	68	5	0	7	15	16	10	8	23	11	39	0	42	3	0	14	0	49
d__Bacteria;k__norank;p__Firmicutes;c__Clostridia;o__Clostridiales;f__Ruminococcaceae;g__Ruminococcaceae_UCG-014;s__unclassified_g__Ruminococcaceae_UCG-014; OTU651	0	7	0	8	10	3	4	11	25	1	19	6	4	0	7	5	2	1	0	7	22	3	3	0	0	1	5	1	1	1	12	1	10	0	1	6	2	3	2	0	41	1	0	68	0	0	19	0	4
d__Bacteria;k__norank;p__Bacteroidetes;c__Bacteroidia;o__Bacteroidales;f__Bacteroidales_S24-7_group;g__norank_f__Bacteroidales_S24-7_group;s__uncultured_bacterium_g__norank_f__Bacteroidales_S24-7_group; OTU652	0	1	0	0	0	2	1	0	0	1	1	0	0	0	2	3	0	0	0	1	0	6	0	0	0	0	3	1	0	2	0	1	2	6	2	0	3	0	0	0	12	0	0	1	0	0	0	0	0
d__Bacteria;k__norank;p__unclassified_k__norank;c__unclassified_k__norank;o__unclassified_k__norank;f__unclassified_k__norank;g__unclassified_k__norank;s__unclassified_k__norank; OTU653	0	0	0	0	0	3	0	1	0	0	0	1	1	0	0	0	0	0	3	0	0	0	0	0	0	2	1	0	0	2	0	1	1	0	4	0	2	0	1	9	0	1	0	3	1	0	0	0	3
d__Bacteria;k__norank;p__Bacteroidetes;c__Bacteroidia;o__Bacteroidales;f__Bacteroidales_S24-7_group;g__norank_f__Bacteroidales_S24-7_group;s__uncultured_bacterium_g__norank_f__Bacteroidales_S24-7_group; OTU654	0	1	1	0	0	1	0	2	0	0	0	0	1	0	0	0	1	0	0	0	1	1	0	0	0	0	1	0	0	1	0	1	1	0	0	1	0	0	2	0	1	0	0	3	2	0	0	0	0
d__Bacteria;k__norank;p__Firmicutes;c__Clostridia;o__Clostridiales;f__Lachnospiraceae;g__Roseburia;s__uncultured_bacterium_g__Roseburia; OTU655	1	1	47	14	0	0	7	28	14	15	0	1	21	0	8	5	0	2	1	7	19	0	15	0	0	1	9	122	0	2	10	143	0	1	55	11	54	1	0	64	0	0	0	1	32	0	2	51	2
d__Bacteria;k__norank;p__Bacteroidetes;c__Bacteroidia;o__Bacteroidales;f__Bacteroidales_S24-7_group;g__norank_f__Bacteroidales_S24-7_group;s__uncultured_bacterium_g__norank_f__Bacteroidales_S24-7_group; OTU656	1	171	21	117	24	124	7	74	75	1	36	103	12	0	18	39	6	27	157	9	16	27	54	14	0	140	33	62	0	237	18	94	2	22	4	119	153	393	2	42	64	2	0	62	26	0	11	0	109
d__Bacteria;k__norank;p__Firmicutes;c__Clostridia;o__Clostridiales;f__Ruminococcaceae;g__Ruminococcaceae_UCG-010;s__gut_metagenome_g__Ruminococcaceae_UCG-010; OTU657	0	2	2	0	0	0	0	0	0	0	0	0	0	0	1	1	0	0	0	0	0	0	0	0	0	0	0	0	0	0	0	1	0	0	0	0	0	0	0	0	0	0	0	0	1	0	0	0	0
d__Bacteria;k__norank;p__Firmicutes;c__Clostridia;o__Clostridiales;f__Ruminococcaceae;g__Anaerotruncus;s__uncultured_bacterium_g__Anaerotruncus; OTU658	0	2	5	0	3	1	1	4	4	0	0	1	1	0	2	2	0	0	5	1	1	0	2	1	0	0	3	0	0	0	0	2	0	1	2	0	1	1	0	3	2	0	0	0	0	0	0	0	0
d__Bacteria;k__norank;p__Tenericutes;c__Mollicutes;o__Mollicutes_RF9;f__norank_o__Mollicutes_RF9;g__norank_o__Mollicutes_RF9;s__unclassified_g__norank_o__Mollicutes_RF9; OTU659	1	1	0	2	35	1	2	2	92	0	5	2	0	0	8	21	11	4	50	31	3	3	3	7	0	8	0	0	0	1	0	9	18	0	0	0	6	0	1	5	0	0	0	0	1	0	1	0	4
d__Bacteria;k__norank;p__Firmicutes;c__Clostridia;o__Clostridiales;f__Ruminococcaceae;g__Anaerotruncus;s__Anaerotruncus_colihominis_DSM_17241; OTU660	0	0	0	0	0	0	0	0	1	0	0	0	2	0	1	0	0	0	0	1	0	0	0	0	0	0	0	0	0	0	0	2	0	0	2	0	0	1	1	0	0	0	0	0	1	0	1	0	0
d__Bacteria;k__norank;p__Firmicutes;c__Clostridia;o__Clostridiales;f__Lachnospiraceae;g__Roseburia;s__uncultured_bacterium_g__Roseburia; OTU661	0	0	2	0	1	2	0	0	1	0	0	0	0	0	2	0	0	8	1	0	0	1	18	0	0	1	9	1	0	0	0	8	0	0	0	0	0	0	1	0	0	1	0	0	3	0	3	0	0
d__Bacteria;k__norank;p__Firmicutes;c__Negativicutes;o__Selenomonadales;f__Acidaminococcaceae;g__Phascolarctobacterium;s__unclassified_g__Phascolarctobacterium; OTU662	0	0	0	0	0	0	0	0	200	0	0	0	0	0	1	0	1	0	0	0	0	0	6	0	1	0	0	0	0	257	0	0	0	0	0	3	0	0	0	0	0	0	0	0	0	0	3	0	0
d__Bacteria;k__norank;p__Firmicutes;c__Clostridia;o__Clostridiales;f__Ruminococcaceae;g__Ruminiclostridium_1;s__uncultured_bacterium_g__Ruminiclostridium_1; OTU663	0	3	3	0	2	1	0	0	4	0	0	0	0	0	1	0	0	1	1	0	1	0	0	1	0	0	0	0	0	1	0	0	1	0	0	0	1	2	0	1	1	0	0	6	0	0	0	0	1
d__Bacteria;k__norank;p__Firmicutes;c__Clostridia;o__Clostridiales;f__Lachnospiraceae;g__unclassified_f__Lachnospiraceae;s__unclassified_f__Lachnospiraceae; OTU664	0	0	0	0	4	3	0	6	0	0	0	0	1	0	1	0	4	0	0	0	0	0	0	0	0	4	0	3	0	1	0	2	0	0	1	0	0	0	0	0	0	0	0	0	0	0	0	0	0
d__Bacteria;k__norank;p__unclassified_k__norank;c__unclassified_k__norank;o__unclassified_k__norank;f__unclassified_k__norank;g__unclassified_k__norank;s__unclassified_k__norank; OTU665	0	14	1	4	12	0	6	12	4	3	20	8	5	0	19	2	3	3	0	19	3	19	3	0	0	4	1	8	0	12	34	12	34	17	7	13	22	2	0	0	11	0	0	2	3	0	5	0	6
d__Bacteria;k__norank;p__Tenericutes;c__Mollicutes;o__Mollicutes_RF9;f__norank_o__Mollicutes_RF9;g__norank_o__Mollicutes_RF9;s__uncultured_bacterium_g__norank_o__Mollicutes_RF9; OTU666	0	0	0	2	0	0	0	0	0	0	0	25	0	0	0	0	0	2	9	0	0	3	0	10	0	14	0	0	0	6	0	0	0	0	1	0	0	0	0	7	0	0	0	1	0	0	0	0	6
d__Bacteria;k__norank;p__Firmicutes;c__Clostridia;o__Clostridiales;f__Ruminococcaceae;g__[Eubacterium]_coprostanoligenes_group;s__uncultured_organism_g__[Eubacterium]_coprostanoligenes_group; OTU667	0	0	0	0	1	0	0	0	0	0	0	1	0	0	0	0	0	0	0	0	0	0	0	0	0	0	1	0	0	1	0	3	0	0	1	0	0	0	0	0	0	0	0	0	0	0	0	0	0
d__Bacteria;k__norank;p__Firmicutes;c__Clostridia;o__Clostridiales;f__Lachnospiraceae;g__norank_f__Lachnospiraceae;s__Clostridium_sp._Culture-54; OTU668	0	18	104	11	4	109	28	63	87	19	9	9	50	0	10	7	26	13	16	10	13	13	20	3	0	28	2	352	0	3	4	21	9	2	15	6	17	12	25	25	23	34	0	28	7	1	17	1	44
d__Bacteria;k__norank;p__Firmicutes;c__Clostridia;o__Clostridiales;f__Ruminococcaceae;g__Ruminococcaceae_UCG-010;s__unclassified_g__Ruminococcaceae_UCG-010; OTU669	0	0	0	1	0	0	0	3	2	0	0	0	1	0	0	0	0	1	0	1	0	0	0	0	0	0	0	0	0	0	0	1	0	1	0	0	1	0	0	1	0	0	0	1	0	0	0	0	1
d__Bacteria;k__norank;p__Firmicutes;c__Bacilli;o__Lactobacillales;f__Lactobacillaceae;g__Lactobacillus;s__unclassified_g__Lactobacillus; OTU670	416	4	3	5	5	0	22	10	3	20	6	0	0	125	2	2	1	0	6	31	5	44	0	13	186	2	11	41	73	9	4	29	22	21	6	24	14	15	5	0	8	25	58	0	10	12	30	104	10
d__Bacteria;k__norank;p__Firmicutes;c__Clostridia;o__Clostridiales;f__Lachnospiraceae;g__norank_f__Lachnospiraceae;s__unclassified_g__norank_f__Lachnospiraceae; OTU671	0	0	6	0	0	0	1	0	2	0	0	0	2	0	0	0	0	2	0	5	1	0	0	0	0	0	0	0	0	0	2	1	4	0	3	1	1	0	0	2	1	1	0	0	1	0	1	2	2
d__Bacteria;k__norank;p__Firmicutes;c__Clostridia;o__Clostridiales;f__Lachnospiraceae;g__Lachnospiraceae_NK4A136_group;s__uncultured_bacterium_g__Lachnospiraceae_NK4A136_group; OTU672	0	0	6	5	5	8	0	0	0	0	0	0	0	0	83	0	18	0	19	0	13	0	0	0	0	2	0	0	0	2	0	0	1	0	4	0	4	0	0	2	0	0	0	1	1	0	18	0	0
d__Bacteria;k__norank;p__Bacteroidetes;c__Bacteroidia;o__Bacteroidales;f__Prevotellaceae;g__unclassified_f__Prevotellaceae;s__unclassified_f__Prevotellaceae; OTU673	0	17	3	7	6	1	0	22	6	0	11	3	9	0	4	23	1	3	1	2	1	18	2	0	0	6	0	3	0	1	0	6	13	2	5	3	12	6	1	1	1	0	0	16	26	0	0	0	1
d__Bacteria;k__norank;p__Firmicutes;c__Clostridia;o__Clostridiales;f__Clostridiales_vadinBB60_group;g__norank_f__Clostridiales_vadinBB60_group;s__uncultured_bacterium_g__norank_f__Clostridiales_vadinBB60_group; OTU674	0	3	2	0	1	0	1	0	1	0	0	1	2	0	0	0	1	1	0	1	2	1	0	0	0	1	1	0	0	0	0	0	1	0	1	0	2	0	0	0	0	0	0	3	0	0	2	0	0
d__Bacteria;k__norank;p__Deferribacteres;c__Deferribacteres;o__Deferribacterales;f__Deferribacteraceae;g__Mucispirillum;s__unclassified_g__Mucispirillum; OTU675	0	0	5	15	0	0	7	0	0	1	0	10	0	0	2	0	2	6	0	2	6	0	1	0	0	2	2	0	0	6	2	17	2	2	18	0	4	0	2	11	0	0	0	10	2	0	0	0	4
d__Bacteria;k__norank;p__Firmicutes;c__Bacilli;o__Lactobacillales;f__Lactobacillaceae;g__Lactobacillus;s__Lactobacillus_johnsonii; OTU676	2049	27	226	114	96	238	248	516	470	343	195	52	81	1030	103	28	67	105	890	521	57	66	30	180	7186	235	355	64	13556	202	55	1199	100	116	81	507	97	323	72	44	299	447	586	54	91	7954	36	890	58
d__Bacteria;k__norank;p__Firmicutes;c__Bacilli;o__Lactobacillales;f__Streptococcaceae;g__Streptococcus;s__unclassified_g__Streptococcus; OTU677	30	0	1	0	0	0	0	0	0	0	1	0	0	0	0	0	0	1	0	0	0	0	1	0	7	0	0	0	15	0	0	0	0	0	0	0	1	0	0	0	1	1	1	0	0	56	1	0	0
d__Bacteria;k__norank;p__Tenericutes;c__Mollicutes;o__Mollicutes_RF9;f__norank_o__Mollicutes_RF9;g__norank_o__Mollicutes_RF9;s__unclassified_g__norank_o__Mollicutes_RF9; OTU678	0	0	0	14	3	21	2	5	0	0	0	7	0	0	0	2	0	0	1	0	12	0	1	3	0	0	0	0	0	0	0	9	0	0	0	0	5	0	0	10	0	0	0	0	1	0	1	1	1
d__Bacteria;k__norank;p__Firmicutes;c__Clostridia;o__Clostridiales;f__Ruminococcaceae;g__Ruminococcaceae_UCG-014;s__unclassified_g__Ruminococcaceae_UCG-014; OTU679	0	1	4	5	2	4	9	5	49	5	10	45	11	0	14	105	8	12	22	2	6	4	2	14	0	2	9	2	1	8	11	44	3	10	0	5	21	11	6	2	0	6	0	7	9	0	2	0	10
d__Bacteria;k__norank;p__Firmicutes;c__Clostridia;o__Clostridiales;f__Lachnospiraceae;g__norank_f__Lachnospiraceae;s__uncultured_bacterium_g__norank_f__Lachnospiraceae; OTU680	0	0	0	0	1	0	0	0	0	0	0	0	3	0	0	0	0	0	2	1	3	0	0	0	0	1	0	0	0	0	0	0	3	0	0	0	0	0	0	0	0	5	0	0	0	0	0	0	1
d__Bacteria;k__norank;p__Bacteroidetes;c__Bacteroidia;o__Bacteroidales;f__Bacteroidales_S24-7_group;g__norank_f__Bacteroidales_S24-7_group;s__uncultured_bacterium_g__norank_f__Bacteroidales_S24-7_group; OTU681	0	12	8	13	6	2	2	38	24	5	10	20	16	0	14	11	19	16	75	5	40	14	5	39	0	13	13	3	0	20	0	25	13	4	11	14	11	31	19	27	14	36	0	10	26	0	4	0	9
d__Bacteria;k__norank;p__Firmicutes;c__Clostridia;o__Clostridiales;f__Ruminococcaceae;g__unclassified_f__Ruminococcaceae;s__unclassified_f__Ruminococcaceae; OTU682	0	1	0	1	0	0	0	0	0	0	0	0	0	0	0	1	0	0	2	0	2	0	0	0	0	0	0	0	0	0	0	0	1	0	0	0	1	0	1	0	0	0	0	0	0	0	0	0	0
d__Bacteria;k__norank;p__Tenericutes;c__Mollicutes;o__Mollicutes_RF9;f__norank_o__Mollicutes_RF9;g__norank_o__Mollicutes_RF9;s__unclassified_g__norank_o__Mollicutes_RF9; OTU683	0	0	0	0	0	0	0	0	0	0	0	0	0	0	0	0	0	0	6	0	0	0	0	0	0	0	0	0	0	0	0	0	0	0	0	0	0	0	0	0	0	0	0	0	0	0	1	0	0
d__Bacteria;k__norank;p__Bacteroidetes;c__Bacteroidia;o__Bacteroidales;f__Bacteroidales_S24-7_group;g__norank_f__Bacteroidales_S24-7_group;s__uncultured_Bacteroidales_bacterium_g__norank_f__Bacteroidales_S24-7_group; OTU684	0	6	34	20	13	11	6	34	24	22	14	14	34	0	6	17	23	6	77	34	23	23	11	24	0	27	29	39	0	34	5	83	24	19	23	64	35	24	8	42	22	44	0	8	7	0	7	0	15
d__Bacteria;k__norank;p__Firmicutes;c__Clostridia;o__Clostridiales;f__Lachnospiraceae;g__Lachnospiraceae_UCG-006;s__unclassified_g__Lachnospiraceae_UCG-006; OTU685	0	3	8	4	6	23	2	5	14	4	1	7	6	0	8	2	5	14	6	3	5	2	15	0	0	28	57	3	0	9	1	5	3	2	14	4	5	2	5	13	5	3	0	4	3	0	5	0	9
d__Bacteria;k__norank;p__Firmicutes;c__Clostridia;o__Clostridiales;f__Lachnospiraceae;g__Eisenbergiella;s__unclassified_g__Eisenbergiella; OTU686	0	0	0	2	0	0	0	0	0	0	0	1	0	0	0	0	0	0	8	0	0	0	0	0	0	4	0	1	0	0	1	0	2	0	0	0	0	0	0	2	1	6	0	0	0	0	0	0	1
d__Bacteria;k__norank;p__Firmicutes;c__Clostridia;o__Clostridiales;f__Peptococcaceae;g__norank_f__Peptococcaceae;s__uncultured_organism_g__norank_f__Peptococcaceae; OTU687	0	131	111	94	52	18	101	217	6	43	172	87	38	0	38	179	61	45	382	106	127	100	39	144	0	60	7	44	1	49	0	7	59	95	48	39	51	193	69	34	60	8	0	45	23	0	149	0	42
d__Bacteria;k__norank;p__Bacteroidetes;c__Bacteroidia;o__Bacteroidales;f__Bacteroidales_S24-7_group;g__norank_f__Bacteroidales_S24-7_group;s__unclassified_g__norank_f__Bacteroidales_S24-7_group; OTU688	0	3	9	18	1	1	4	4	36	0	4	16	17	0	11	0	34	17	698	54	0	7	0	46	0	27	20	33	0	23	52	10	14	13	10	0	39	0	15	34	13	28	0	11	3	0	0	0	9
d__Bacteria;k__norank;p__Bacteroidetes;c__Bacteroidia;o__Bacteroidales;f__Porphyromonadaceae;g__Butyricimonas;s__Butyricimonas_virosa; OTU689	0	8	20	5	10	0	1	8	0	10	3	5	16	1	9	10	1	3	41	0	6	17	8	0	0	1	0	34	0	1	0	4	10	52	0	1	25	48	2	3	8	0	0	46	31	0	0	0	5
d__Bacteria;k__norank;p__Bacteroidetes;c__Bacteroidia;o__Bacteroidales;f__Bacteroidales_S24-7_group;g__norank_f__Bacteroidales_S24-7_group;s__uncultured_bacterium_g__norank_f__Bacteroidales_S24-7_group; OTU690	2	65	107	37	50	18	20	20	2	53	12	2	4	0	35	42	1	1	181	58	14	36	7	20	0	13	9	48	0	43	38	77	30	24	62	4	65	74	1	8	13	261	0	71	30	0	20	1	83
d__Bacteria;k__norank;p__Bacteroidetes;c__Bacteroidia;o__Bacteroidales;f__Bacteroidales_S24-7_group;g__norank_f__Bacteroidales_S24-7_group;s__unclassified_g__norank_f__Bacteroidales_S24-7_group; OTU691	0	8	8	18	12	14	0	10	32	0	7	5	14	0	13	36	16	9	3	6	8	14	5	3	0	9	18	27	0	9	0	7	4	6	9	1	11	8	27	7	9	1	0	24	0	0	1	0	3
d__Bacteria;k__norank;p__Bacteroidetes;c__Bacteroidia;o__Bacteroidales;f__Prevotellaceae;g__unclassified_f__Prevotellaceae;s__unclassified_f__Prevotellaceae; OTU692	0	44	45	58	43	1	10	72	31	1	33	49	52	0	42	10	40	20	21	10	28	44	50	0	0	46	20	18	0	56	5	75	39	11	15	87	63	26	3	64	47	1	0	30	30	0	6	0	25
d__Bacteria;k__norank;p__Bacteroidetes;c__Bacteroidia;o__Bacteroidales;f__Prevotellaceae;g__unclassified_f__Prevotellaceae;s__unclassified_f__Prevotellaceae; OTU693	0	1	5	0	0	0	1	1	0	0	0	1	1	0	1	1	1	1	0	1	1	0	1	0	0	2	0	0	0	0	0	0	0	0	0	1	0	2	0	0	1	0	0	0	0	0	0	0	3
d__Bacteria;k__norank;p__Proteobacteria;c__Deltaproteobacteria;o__Desulfovibrionales;f__Desulfovibrionaceae;g__Bilophila;s__Bilophila_wadsworthia; OTU694	0	5	27	0	0	0	12	1	4	1	1	2	5	0	2	8	6	1	1	3	3	2	4	0	0	1	49	1	0	0	0	1	0	1	0	9	1	19	8	2	2	0	0	5	4	0	3	0	0
d__Bacteria;k__norank;p__Firmicutes;c__Clostridia;o__Clostridiales;f__Lachnospiraceae;g__Lachnospiraceae_NK4A136_group;s__uncultured_bacterium_g__Lachnospiraceae_NK4A136_group; OTU695	0	7	70	48	74	617	159	27	45	1006	65	95	55	0	46	48	102	6	204	10	60	486	10	3	0	276	52	458	0	117	5	228	45	43	229	3	163	13	14	7	83	13	0	392	10	3	74	0	66
d__Bacteria;k__norank;p__Firmicutes;c__Clostridia;o__Clostridiales;f__Peptococcaceae;g__norank_f__Peptococcaceae;s__unclassified_g__norank_f__Peptococcaceae; OTU696	0	23	11	41	33	29	65	40	25	3	17	111	70	0	82	1	75	8	18	13	40	24	2	14	1	79	13	23	0	12	3	10	31	25	56	15	28	25	11	65	10	0	0	13	3	0	38	0	128
d__Bacteria;k__norank;p__Firmicutes;c__Clostridia;o__Clostridiales;f__Lachnospiraceae;g__Tyzzerella;s__uncultured_bacterium_g__Tyzzerella; OTU697	0	23	5	0	6	4	2	11	5	3	4	10	17	0	73	34	3	5	7	1	1	8	11	1	0	6	5	5	1	2	1	1	3	23	15	1	5	5	10	5	5	0	0	10	4	0	0	1	4
d__Bacteria;k__norank;p__Firmicutes;c__Clostridia;o__Clostridiales;f__Ruminococcaceae;g__Ruminococcaceae_UCG-014;s__unidentified_rumen_bacterium_JW32; OTU698	0	0	1	21	17	0	1	43	2	4	26	11	1	0	0	4	3	18	43	3	12	31	0	0	0	2	0	0	0	46	0	0	6	0	18	0	0	0	0	2	6	2	0	0	0	0	0	0	109
d__Bacteria;k__norank;p__Firmicutes;c__Clostridia;o__Clostridiales;f__Christensenellaceae;g__Christensenellaceae_R-7_group;s__bacterium_YE57; OTU699	0	81	73	25	52	38	12	40	156	9	53	48	57	0	71	7	55	60	46	14	47	27	43	55	0	50	75	123	0	47	0	81	29	16	35	21	40	34	42	42	59	1	0	35	23	1	17	1	57
d__Bacteria;k__norank;p__Firmicutes;c__Clostridia;o__Clostridiales;f__Ruminococcaceae;g__Ruminococcaceae_UCG-005;s__gut_metagenome_g__Ruminococcaceae_UCG-005; OTU700	0	43	63	21	41	4	8	29	67	0	41	10	27	0	16	70	13	51	0	25	12	49	39	17	0	33	10	2	0	16	7	10	5	11	15	7	23	31	15	36	3	0	0	11	19	0	1	0	12
d__Bacteria;k__norank;p__Firmicutes;c__Clostridia;o__Clostridiales;f__Christensenellaceae;g__Christensenellaceae_R-7_group;s__uncultured_organism_g__Christensenellaceae_R-7_group; OTU701	0	1	0	0	3	0	0	4	2	0	1	1	0	0	0	2	0	1	0	0	4	3	0	0	0	0	1	0	0	0	0	1	0	0	0	0	2	2	1	0	2	0	0	2	1	0	2	0	0
d__Bacteria;k__norank;p__Firmicutes;c__Clostridia;o__Clostridiales;f__Christensenellaceae;g__norank_f__Christensenellaceae;s__uncultured_bacterium_g__norank_f__Christensenellaceae; OTU702	0	2	11	1	10	0	2	2	6	1	11	4	2	0	2	4	6	8	6	11	2	4	6	3	0	0	2	5	0	2	2	6	3	2	4	4	8	5	7	4	6	1	0	1	4	0	0	0	1
d__Bacteria;k__norank;p__Firmicutes;c__Clostridia;o__Clostridiales;f__Ruminococcaceae;g__Ruminiclostridium_9;s__unclassified_g__Ruminiclostridium_9; OTU703	0	18	28	21	38	23	14	12	11	4	4	21	13	0	23	30	20	15	28	15	14	26	3	22	0	12	1	14	0	14	12	10	26	8	12	10	15	8	15	21	4	0	0	11	7	0	0	0	22
d__Bacteria;k__norank;p__Firmicutes;c__Clostridia;o__Clostridiales;f__unclassified_o__Clostridiales;g__unclassified_o__Clostridiales;s__unclassified_o__Clostridiales; OTU704	0	29	1	13	0	16	66	10	0	1	26	23	10	0	14	7	28	52	2	8	83	63	21	7	0	48	26	9	0	22	0	39	0	8	12	15	16	17	34	40	5	0	0	6	9	0	78	0	15
d__Bacteria;k__norank;p__Firmicutes;c__Clostridia;o__Clostridiales;f__Ruminococcaceae;g__Ruminococcaceae_NK4A214_group;s__uncultured_rumen_bacterium_g__Ruminococcaceae_NK4A214_group; OTU705	0	44	30	164	206	9	82	247	387	74	150	37	62	0	62	256	21	4	15	142	38	292	193	189	0	75	91	336	1	63	0	105	14	58	120	0	18	6	123	158	143	5	0	19	25	0	3	1	219
d__Bacteria;k__norank;p__Firmicutes;c__Clostridia;o__Clostridiales;f__Ruminococcaceae;g__Ruminiclostridium_9;s__uncultured_bacterium_g__Ruminiclostridium_9; OTU706	1	50	44	23	26	8	27	22	11	7	17	24	30	0	40	49	26	17	76	41	37	36	12	20	0	38	9	27	0	23	20	3	51	19	24	6	21	3	19	45	18	0	0	8	12	0	3	0	20
d__Bacteria;k__norank;p__Firmicutes;c__Clostridia;o__Clostridiales;f__Lachnospiraceae;g__unclassified_f__Lachnospiraceae;s__unclassified_f__Lachnospiraceae; OTU707	0	1	0	0	0	4	19	0	0	1	0	2	1	0	2	2	7	3	0	0	2	30	5	0	0	5	0	1	0	4	0	5	0	0	0	0	4	0	0	10	1	0	0	2	0	0	4	0	0
d__Bacteria;k__norank;p__Bacteroidetes;c__Bacteroidia;o__Bacteroidales;f__unclassified_o__Bacteroidales;g__unclassified_o__Bacteroidales;s__unclassified_o__Bacteroidales; OTU708	0	1	13	3	4	6	7	5	11	5	1	5	6	0	5	0	1	3	21	1	3	2	2	14	0	4	2	3	0	3	2	18	10	4	3	3	1	5	6	9	7	2	0	0	0	0	0	0	1
d__Bacteria;k__norank;p__Bacteroidetes;c__Bacteroidia;o__Bacteroidales;f__Bacteroidales_S24-7_group;g__norank_f__Bacteroidales_S24-7_group;s__uncultured_bacterium_g__norank_f__Bacteroidales_S24-7_group; OTU709	0	0	1	1	4	11	0	3	0	0	1	6	5	0	0	0	2	1	0	2	0	0	1	1	0	10	4	8	0	2	0	2	1	0	1	3	0	4	0	0	1	3	0	0	3	0	0	0	0
d__Bacteria;k__norank;p__Firmicutes;c__Bacilli;o__Lactobacillales;f__Lactobacillaceae;g__Lactobacillus;s__unclassified_g__Lactobacillus; OTU710	96	0	2	1	0	2	4	6	2	0	4	0	1	19	2	0	1	0	3	2	0	19	0	1	5	2	15	3	16	9	9	2	3	11	3	8	3	2	0	0	0	9	3	0	1	2	14	2	2
d__Bacteria;k__norank;p__Actinobacteria;c__Actinobacteria;o__Corynebacteriales;f__Corynebacteriaceae;g__Corynebacterium_1;s__Corynebacterium_stationis; OTU711	7	0	3	0	0	0	6	10	1	0	0	0	0	122	0	0	2	0	0	0	0	0	0	1	64	1	0	1	9	0	1	2	2	0	1	1	1	2	0	0	1	41	0	7	0	4	1	0	1
d__Bacteria;k__norank;p__Firmicutes;c__Erysipelotrichia;o__Erysipelotrichales;f__Erysipelotrichaceae;g__Turicibacter;s__uncultured_bacterium_g__Turicibacter; OTU712	5	3	18	646	2413	106	167	68	46	33	65	122	140	58	0	0	269	51	6	641	90	11	38	2	64	18	1	18	5	113	216	21	70	11	12	2	63	2	4	540	9	333	2	2	8	207	280	243	174
d__Bacteria;k__norank;p__Firmicutes;c__unclassified_p__Firmicutes;o__unclassified_p__Firmicutes;f__unclassified_p__Firmicutes;g__unclassified_p__Firmicutes;s__unclassified_p__Firmicutes; OTU713	0	0	1	7	37	1	4	6	1	1	1	1	3	7	0	0	5	0	0	24	1	1	0	0	1	0	1	2	1	1	10	0	5	0	0	0	4	0	1	4	1	7	0	0	0	2	5	5	2
d__Bacteria;k__norank;p__Actinobacteria;c__Actinobacteria;o__Coriobacteriales;f__Coriobacteriaceae;g__Enterorhabdus;s__uncultured_bacterium_g__Enterorhabdus; OTU714	0	0	0	1	0	0	0	0	0	0	0	0	0	0	0	2	0	0	0	3	0	0	0	0	0	1	1	1	0	0	0	2	0	0	3	0	0	1	0	0	0	2	0	0	0	0	0	1	0
d__Bacteria;k__norank;p__Actinobacteria;c__Actinobacteria;o__Corynebacteriales;f__Corynebacteriaceae;g__Corynebacterium_1;s__Corynebacterium_amycolatum; OTU715	0	0	0	0	0	0	0	0	0	0	0	1	0	0	0	0	0	0	0	0	0	0	0	0	9	0	0	1	0	0	0	1	0	0	0	0	0	0	0	0	0	0	0	0	0	0	0	0	0
d__Bacteria;k__norank;p__Proteobacteria;c__Gammaproteobacteria;o__Pseudomonadales;f__Pseudomonadaceae;g__Pseudomonas;s__unclassified_g__Pseudomonas; OTU716	27	0	0	1	0	0	0	0	0	0	0	0	0	3	0	0	0	0	0	0	0	0	0	0	14	0	0	0	24	0	1	1	0	0	0	0	1	0	0	0	0	1	2	0	0	14	1	21	0
d__Bacteria;k__norank;p__Firmicutes;c__Bacilli;o__Lactobacillales;f__Streptococcaceae;g__Streptococcus;s__Streptococcus_danieliae; OTU717	15	0	0	0	0	0	0	0	0	0	0	0	0	1	0	0	0	0	0	0	0	0	0	0	3	0	0	0	3	1	0	0	0	0	0	0	2	0	0	0	0	0	0	0	0	23	0	1	0
d__Bacteria;k__norank;p__Firmicutes;c__Bacilli;o__Lactobacillales;f__Aerococcaceae;g__Aerococcus;s__unclassified_g__Aerococcus; OTU718	0	0	0	0	0	1	0	1	0	0	0	0	0	2	0	0	0	0	0	0	0	0	0	0	12	0	0	0	1	0	0	1	0	0	1	0	0	0	0	0	0	35	1	0	1	2	0	1	1
d__Bacteria;k__norank;p__Firmicutes;c__unclassified_p__Firmicutes;o__unclassified_p__Firmicutes;f__unclassified_p__Firmicutes;g__unclassified_p__Firmicutes;s__unclassified_p__Firmicutes; OTU719	0	0	1	0	3	3	0	2	0	0	0	0	0	0	0	0	0	0	0	13	0	0	0	0	0	0	0	0	0	1	1	0	0	0	0	0	0	0	0	1	0	2	0	0	0	0	1	0	0
d__Bacteria;k__norank;p__Proteobacteria;c__Betaproteobacteria;o__Burkholderiales;f__Alcaligenaceae;g__Achromobacter;s__unclassified_g__Achromobacter; OTU720	1	0	0	0	0	0	0	0	0	0	0	0	0	0	0	0	0	0	0	0	0	0	0	0	0	0	0	0	0	0	0	0	0	0	0	0	0	0	0	0	0	0	0	0	0	1	0	1	0
d__Bacteria;k__norank;p__Spirochaetae;c__Spirochaetes;o__Spirochaetales;f__Spirochaetaceae;g__Treponema_2;s__uncultured_bacterium_g__Treponema_2; OTU721	0	0	0	0	0	0	0	0	0	0	0	0	0	0	0	1	0	0	0	0	0	0	0	0	0	0	0	0	1	0	0	0	0	0	0	0	0	0	0	0	0	0	1	0	0	0	0	0	0
d__Bacteria;k__norank;p__Firmicutes;c__Bacilli;o__Lactobacillales;f__Streptococcaceae;g__Streptococcus;s__unclassified_g__Streptococcus; OTU722	1	0	0	1	0	0	0	0	0	0	0	0	0	0	0	0	0	0	0	0	0	0	0	0	0	0	0	0	0	0	0	0	0	0	0	0	0	0	0	0	0	0	0	0	0	1	1	0	0
d__Bacteria;k__norank;p__Firmicutes;c__Negativicutes;o__Selenomonadales;f__Acidaminococcaceae;g__Phascolarctobacterium;s__uncultured_Veillonellaceae_bacterium_g__Phascolarctobacterium; OTU723	0	0	0	0	0	0	0	0	0	0	0	0	0	0	0	0	0	0	0	0	0	0	0	0	0	0	0	0	0	0	0	0	0	0	0	0	0	0	0	0	0	0	0	0	0	0	0	0	0
d__Bacteria;k__norank;p__Bacteroidetes;c__Bacteroidia;o__Bacteroidales;f__Rikenellaceae;g__Alistipes;s__uncultured_bacterium_g__Alistipes; OTU724	0	6	20	1	4	7	20	34	1	28	36	64	0	0	14	1	20	1	0	24	8	18	10	1	0	17	0	5	0	4	9	0	17	79	1	5	6	49	0	0	1	2	0	37	4	0	10	0	0
d__Bacteria;k__norank;p__Proteobacteria;c__Gammaproteobacteria;o__Enterobacteriales;f__Enterobacteriaceae;g__Klebsiella;s__unclassified_g__Klebsiella; OTU725	0	0	0	0	0	0	0	0	0	0	0	0	0	0	0	0	0	0	0	0	0	0	0	0	2	0	0	0	0	0	0	0	0	0	0	1	0	0	0	0	0	0	0	0	0	2	0	0	0
d__Bacteria;k__norank;p__Firmicutes;c__Clostridia;o__Clostridiales;f__Ruminococcaceae;g__Ruminiclostridium_5;s__uncultured_organism_g__Ruminiclostridium_5; OTU726	0	2	0	1	125	2	1	32	0	7	0	0	0	0	4	6	2	0	0	23	0	4	35	0	0	0	0	0	1	39	0	0	0	13	0	4	29	0	0	0	0	216	2	3	0	0	0	4	0
d__Bacteria;k__norank;p__Proteobacteria;c__Alphaproteobacteria;o__Caulobacterales;f__Caulobacteraceae;g__norank_f__Caulobacteraceae;s__uncultured_Caulobacter_sp._g__norank; OTU727	0	0	0	0	0	0	0	0	0	0	0	0	0	0	0	0	0	0	0	0	0	0	0	0	11	0	0	0	1	0	0	0	0	0	0	0	0	0	0	0	0	0	0	0	0	0	0	0	0
d__Bacteria;k__norank;p__Proteobacteria;c__Gammaproteobacteria;o__Enterobacteriales;f__Enterobacteriaceae;g__Proteus;s__unclassified_g__Proteus; OTU728	2	0	1	0	0	1	0	0	0	0	1	0	0	3	0	0	1	1	1	2	0	1	1	0	21	0	1	0	67	0	2	1	0	1	0	2	15	0	0	0	1	0	7	0	0	35	0	0	0
d__Bacteria;k__norank;p__Actinobacteria;c__Actinobacteria;o__Corynebacteriales;f__Corynebacteriaceae;g__Corynebacterium_1;s__unclassified_g__Corynebacterium_1; OTU729	0	0	0	0	0	0	0	0	0	0	0	0	0	0	0	0	0	0	0	0	0	0	0	0	0	0	1	0	0	0	0	0	0	0	0	0	0	0	0	0	0	0	0	0	0	22	0	0	0
d__Bacteria;k__norank;p__Actinobacteria;c__Actinobacteria;o__Kineosporiales;f__Kineosporiaceae;g__unclassified_f__Kineosporiaceae;s__unclassified_f__Kineosporiaceae; OTU730	0	0	0	0	0	0	0	0	0	0	0	0	0	0	0	0	0	0	0	0	0	0	0	0	0	0	0	0	0	0	0	0	0	0	0	0	0	0	0	0	0	0	0	0	0	2	0	0	0
d__Bacteria;k__norank;p__Firmicutes;c__Bacilli;o__Bacillales;f__Staphylococcaceae;g__Nosocomiicoccus;s__uncultured_bacterium_g__Nosocomiicoccus; OTU731	4	0	0	0	0	0	0	0	0	0	1	0	0	0	0	0	0	0	0	0	0	0	1	0	2	0	0	0	1	0	0	0	0	0	0	0	0	0	0	0	0	6	0	0	0	3	0	0	0
d__Bacteria;k__norank;p__Bacteroidetes;c__Bacteroidia;o__Bacteroidales;f__Prevotellaceae;g__Prevotella_1;s__uncultured_bacterium_g__Prevotella_1; OTU732	1	0	0	0	0	0	0	0	0	0	0	0	0	0	0	0	0	0	0	0	0	0	0	0	0	0	0	0	0	1	0	0	0	0	0	0	0	0	0	0	0	0	0	0	0	3	0	0	0
d__Bacteria;k__norank;p__Proteobacteria;c__Gammaproteobacteria;o__Enterobacteriales;f__Enterobacteriaceae;g__Escherichia-Shigella;s__unclassified_g__Escherichia-Shigella; OTU733	15	2	7	3	0	3	11	4	12	0	7	12	2	33	1	1	0	5	3	3	6	6	3	0	21	68	0	1	154	2	7	29	3	2	0	17	5	1	2	0	1	5	10	1	1	58	15	9	0
d__Bacteria;k__norank;p__Firmicutes;c__Bacilli;o__Bacillales;f__Bacillaceae;g__Bacillus;s__unclassified_g__Bacillus; OTU734	0	0	0	0	0	0	0	0	0	1	0	0	0	0	0	1	0	0	0	0	0	0	0	0	2	0	0	0	6	0	0	0	0	0	0	0	0	0	0	0	0	0	0	0	0	1	0	0	0
d__Bacteria;k__norank;p__Proteobacteria;c__Gammaproteobacteria;o__Pasteurellales;f__Pasteurellaceae;g__Haemophilus;s__Haemophilus_parainfluenzae; OTU735	18	0	0	0	0	0	0	0	0	0	0	0	0	0	0	0	0	0	0	0	0	0	0	0	11	0	0	0	24	0	0	0	0	0	0	0	6	0	0	0	0	4	1	0	0	131	1	2	0
d__Bacteria;k__norank;p__Firmicutes;c__Bacilli;o__Lactobacillales;f__Streptococcaceae;g__Lactococcus;s__unclassified_g__Lactococcus; OTU736	0	0	0	0	0	0	0	0	0	0	0	0	0	0	0	0	0	0	0	0	0	0	0	0	0	0	0	0	2	0	0	0	0	0	0	0	0	0	0	0	0	0	0	0	0	1	0	0	0
d__Bacteria;k__norank;p__Actinobacteria;c__Actinobacteria;o__Micrococcales;f__Microbacteriaceae;g__Curtobacterium;s__unclassified_g__Curtobacterium; OTU737	0	0	0	0	0	0	0	0	0	0	0	0	0	0	0	0	0	0	1	0	0	0	0	0	1	0	0	0	2	0	0	0	0	0	0	0	0	0	0	0	0	0	0	0	0	2	0	3	0
d__Bacteria;k__norank;p__Proteobacteria;c__Gammaproteobacteria;o__Pseudomonadales;f__Pseudomonadaceae;g__Pseudomonas;s__Pseudomonas_aeruginosa_g__Pseudomonas; OTU738	0	0	0	0	0	0	0	0	0	0	0	0	0	0	0	0	0	0	0	0	0	0	0	0	0	0	0	0	0	0	0	0	0	0	0	0	0	0	0	0	0	0	0	0	0	0	0	0	0
d__Bacteria;k__norank;p__Actinobacteria;c__Actinobacteria;o__Bifidobacteriales;f__Bifidobacteriaceae;g__Bifidobacterium;s__unclassified_g__Bifidobacterium; OTU739	10	0	0	1	4	0	1	0	0	0	0	0	1	1	0	0	0	0	0	0	0	0	0	0	7	0	0	0	17	0	0	0	0	0	0	1	0	0	0	0	1	3	0	1	0	9	1	20	0
d__Bacteria;k__norank;p__Proteobacteria;c__Gammaproteobacteria;o__Pseudomonadales;f__Moraxellaceae;g__Acinetobacter;s__unclassified_g__Acinetobacter; OTU740	0	0	0	0	0	0	0	0	0	0	0	0	0	0	0	0	0	0	0	0	0	0	0	0	0	0	0	0	0	0	0	0	0	0	0	0	0	0	0	0	0	0	0	0	0	0	0	0	0
d__Bacteria;k__norank;p__Proteobacteria;c__Gammaproteobacteria;o__Pseudomonadales;f__Moraxellaceae;g__Acinetobacter;s__unclassified_g__Acinetobacter; OTU741	1	0	0	0	0	0	0	0	0	0	0	0	0	0	0	0	0	0	0	0	0	0	0	0	1	0	0	0	0	0	0	0	0	0	0	0	0	0	0	0	0	0	0	0	0	0	0	0	0
d__Bacteria;k__norank;p__Bacteroidetes;c__Bacteroidia;o__Bacteroidales;f__Prevotellaceae;g__Prevotellaceae_UCG-003;s__uncultured_bacterium_g__Prevotellaceae_UCG-003; OTU742	0	0	0	0	0	0	0	0	0	0	0	0	0	2	0	0	0	0	0	0	0	0	0	0	2	0	0	0	0	0	0	0	0	0	0	0	0	0	0	0	0	0	0	0	0	1	0	1	0
d__Bacteria;k__norank;p__Spirochaetae;c__Spirochaetes;o__Spirochaetales;f__Spirochaetaceae;g__Treponema_2;s__unclassified_g__Treponema_2; OTU743	1	0	0	0	0	0	0	0	0	0	0	0	0	0	0	0	0	0	0	0	0	0	0	0	0	0	0	0	0	0	0	0	0	0	0	0	0	0	0	0	0	0	0	0	0	0	0	0	0
d__Bacteria;k__norank;p__Proteobacteria;c__Alphaproteobacteria;o__Rhizobiales;f__Brucellaceae;g__Ochrobactrum;s__Ochrobactrum_pseudogrignonense_g__Ochrobactrum; OTU744	0	0	0	0	0	0	0	0	0	0	0	0	0	0	0	0	0	0	0	0	0	0	0	0	0	0	0	0	1	0	0	0	0	0	0	0	0	0	0	0	0	0	0	0	0	0	0	0	0
d__Bacteria;k__norank;p__Bacteroidetes;c__Bacteroidia;o__Bacteroidales;f__Prevotellaceae;g__Prevotellaceae_NK3B31_group;s__uncultured_bacterium_g__Prevotellaceae_NK3B31_group; OTU745	0	0	0	0	0	0	0	0	0	0	0	0	0	0	0	0	0	0	0	0	0	0	0	0	0	0	0	0	1	0	0	0	0	0	0	0	0	0	0	0	0	0	1	0	0	0	0	0	0
d__Bacteria;k__norank;p__Actinobacteria;c__Actinobacteria;o__Coriobacteriales;f__Coriobacteriaceae;g__Senegalimassilia;s__unclassified_g__Senegalimassilia; OTU746	0	0	0	0	1	1	0	0	3	7	0	2	0	0	0	0	1	0	0	0	0	1	1	0	0	0	4	2	0	0	0	0	0	0	0	0	0	0	0	1	0	0	0	0	0	0	0	0	0
d__Bacteria;k__norank;p__Firmicutes;c__Bacilli;o__Lactobacillales;f__Aerococcaceae;g__Ignavigranum;s__uncultured_bacterium_g__Ignavigranum; OTU747	0	0	0	0	0	0	0	0	0	0	0	0	0	20	0	0	0	0	0	0	0	0	0	0	3	0	0	0	0	0	0	0	0	0	0	0	0	0	0	0	0	0	0	0	0	0	0	0	0
d__Bacteria;k__norank;p__Bacteroidetes;c__Bacteroidia;o__Bacteroidales;f__Prevotellaceae;g__Prevotella_9;s__unclassified_g__Prevotella_9; OTU748	3	0	0	0	0	0	0	0	0	0	0	0	0	3	0	0	0	0	0	0	0	0	0	0	5	0	0	0	2	0	0	0	0	0	0	0	0	0	0	0	0	0	1	0	0	2	0	1	0
d__Bacteria;k__norank;p__Bacteroidetes;c__Flavobacteriia;o__Flavobacteriales;f__Flavobacteriaceae;g__Chryseobacterium;s__unclassified_g__Chryseobacterium; OTU749	0	0	0	0	0	0	0	0	0	0	0	0	0	0	0	0	0	0	0	0	0	0	0	0	0	0	0	0	0	0	0	0	0	0	0	0	0	0	0	0	0	0	0	0	0	2	0	0	0
d__Bacteria;k__norank;p__Proteobacteria;c__Gammaproteobacteria;o__Enterobacteriales;f__Enterobacteriaceae;g__Klebsiella;s__unclassified_g__Klebsiella; OTU750	1	0	0	0	1	0	0	0	0	0	0	0	0	0	0	0	0	0	0	0	0	0	0	0	4	0	0	0	6	0	0	0	0	0	0	0	0	0	0	0	0	1	2	1	0	1	0	2	0
d__Bacteria;k__norank;p__Spirochaetae;c__Spirochaetes;o__Spirochaetales;f__Spirochaetaceae;g__Sphaerochaeta;s__uncultured_bacterium_g__Sphaerochaeta; OTU751	0	0	0	0	0	0	0	0	0	0	0	0	0	0	0	0	0	0	0	0	0	0	0	0	0	0	0	0	0	0	0	0	0	0	0	0	0	0	0	0	0	0	0	0	0	0	0	1	0
d__Bacteria;k__norank;p__Spirochaetae;c__Spirochaetes;o__Spirochaetales;f__Spirochaetaceae;g__Sphaerochaeta;s__uncultured_prokaryote_g__Sphaerochaeta; OTU752	0	0	0	0	0	0	0	0	0	0	0	0	0	0	0	0	0	0	0	0	0	0	0	0	0	0	0	0	0	0	0	0	0	0	0	0	0	0	0	0	0	0	0	0	0	1	0	0	0
d__Bacteria;k__norank;p__Proteobacteria;c__Gammaproteobacteria;o__Pseudomonadales;f__Moraxellaceae;g__Acinetobacter;s__unclassified_g__Acinetobacter; OTU753	9	0	0	0	0	0	0	0	0	1	0	0	0	1	0	0	0	0	0	0	0	0	0	0	14	0	0	0	15	0	0	0	0	0	0	0	0	0	0	0	0	0	6	0	0	23	0	7	0
d__Bacteria;k__norank;p__Actinobacteria;c__Actinobacteria;o__Micrococcales;f__Micrococcaceae;g__Rothia;s__unclassified_g__Rothia; OTU754	4	0	1	0	0	0	0	0	0	0	0	0	0	2	0	0	0	0	0	1	0	0	0	0	15	0	0	0	6	0	0	1	0	0	0	0	1	0	0	0	0	0	1	0	0	67	0	1	0
d__Bacteria;k__norank;p__Firmicutes;c__Bacilli;o__Lactobacillales;f__Lactobacillaceae;g__Pediococcus;s__unclassified_g__Pediococcus; OTU755	0	0	0	0	0	0	0	0	0	0	0	0	0	0	0	0	0	0	0	0	0	0	0	0	1	0	0	0	1	0	0	0	0	0	0	0	0	0	0	0	0	0	0	0	0	0	0	0	0
d__Bacteria;k__norank;p__Firmicutes;c__Bacilli;o__Lactobacillales;f__Leuconostocaceae;g__Weissella;s__unclassified_g__Weissella; OTU756	0	0	0	0	0	0	0	0	0	0	0	0	0	0	0	0	0	0	0	0	0	0	0	0	0	0	0	0	1	0	0	0	0	0	0	0	0	0	0	0	0	0	1	0	0	0	0	1	0
d__Bacteria;k__norank;p__Firmicutes;c__Clostridia;o__Clostridiales;f__Clostridiaceae_1;g__Sarcina;s__uncultured_Sarcina_sp.; OTU757	0	0	0	0	0	0	0	0	0	0	0	0	0	0	0	0	0	0	0	0	0	0	0	0	1	0	0	0	0	0	0	0	0	0	0	0	0	0	0	0	0	0	0	0	0	0	0	0	0
d__Bacteria;k__norank;p__Bacteroidetes;c__Bacteroidia;o__Bacteroidales;f__Prevotellaceae;g__Prevotellaceae_UCG-003;s__uncultured_bacterium_g__Prevotellaceae_UCG-003; OTU758	0	0	0	0	0	0	0	0	0	0	0	0	0	0	0	0	0	0	0	0	0	0	0	0	0	0	0	0	0	0	0	0	0	0	0	0	0	0	0	0	0	0	0	0	0	1	0	0	0
d__Bacteria;k__norank;p__Actinobacteria;c__Actinobacteria;o__Micrococcales;f__Microbacteriaceae;g__Microbacterium;s__unclassified_g__Microbacterium; OTU759	1	0	0	0	0	0	0	0	0	0	0	0	0	0	0	0	0	0	0	0	0	0	0	0	1	0	0	0	6	0	0	0	0	0	0	0	0	0	0	0	0	0	1	0	0	4	0	0	0
d__Bacteria;k__norank;p__Firmicutes;c__Erysipelotrichia;o__Erysipelotrichales;f__Erysipelotrichaceae;g__Turicibacter;s__unclassified_g__Turicibacter; OTU760	0	0	0	0	0	0	0	0	0	0	0	0	0	0	0	0	0	0	0	0	0	0	0	0	0	0	0	0	0	0	0	0	0	0	0	0	0	0	0	0	0	0	0	0	0	5	0	0	0
d__Bacteria;k__norank;p__Bacteroidetes;c__Bacteroidia;o__Bacteroidales;f__Bacteroidaceae;g__Bacteroides;s__uncultured_bacterium_g__Bacteroides; OTU761	1	0	0	0	0	0	0	0	0	0	0	0	0	0	0	0	0	0	0	0	0	0	0	0	0	0	0	0	1	0	0	0	0	0	0	0	0	0	0	0	0	0	0	0	0	0	0	1	0
d__Bacteria;k__norank;p__Firmicutes;c__Negativicutes;o__Selenomonadales;f__Veillonellaceae;g__Selenomonas_3;s__unclassified_g__Selenomonas_3; OTU762	0	0	0	0	0	0	0	0	0	0	0	0	0	0	0	0	0	0	0	0	0	0	0	0	0	0	0	0	0	0	0	0	0	0	0	0	0	0	0	0	0	0	0	0	0	0	0	0	0
d__Bacteria;k__norank;p__Actinobacteria;c__Actinobacteria;o__Corynebacteriales;f__Nocardiaceae;g__Rhodococcus;s__unclassified_g__Rhodococcus; OTU763	13	0	0	0	0	0	0	0	0	0	0	0	0	0	0	0	0	0	1	0	0	0	0	0	4	0	0	0	19	0	0	0	0	0	0	0	0	0	0	0	0	1	0	0	0	10	0	11	0
d__Bacteria;k__norank;p__Firmicutes;c__Bacilli;o__Lactobacillales;f__Lactobacillaceae;g__Lactobacillus;s__Lactobacillus_brevis; OTU764	0	0	0	0	0	0	0	0	0	0	0	0	0	0	0	0	0	0	0	0	0	0	0	0	0	0	0	0	0	0	0	0	0	0	0	0	0	0	0	0	0	0	0	0	0	0	0	0	0
d__Bacteria;k__norank;p__Proteobacteria;c__Epsilonproteobacteria;o__Campylobacterales;f__Helicobacteraceae;g__Helicobacter;s__unclassified_g__Helicobacter; OTU765	1	0	0	0	0	0	0	0	0	0	0	0	0	0	0	0	0	0	0	0	0	0	0	0	2	0	0	0	1	0	0	0	0	0	0	0	0	0	0	0	0	0	0	0	0	0	0	0	0
d__Bacteria;k__norank;p__Proteobacteria;c__Betaproteobacteria;o__Rhodocyclales;f__Rhodocyclaceae;g__unclassified_f__Rhodocyclaceae;s__unclassified_f__Rhodocyclaceae; OTU766	0	0	0	0	0	0	1	0	0	0	0	0	0	0	0	0	0	0	0	0	0	0	0	0	0	0	0	0	1	0	0	0	0	0	0	0	0	0	0	0	0	0	0	0	0	0	0	0	0
d__Bacteria;k__norank;p__Chloroflexi;c__Gitt-GS-136;o__norank_c__Gitt-GS-136;f__norank_c__Gitt-GS-136;g__norank_c__Gitt-GS-136;s__unclassified_g__norank_c__Gitt-GS-136; OTU767	0	0	0	0	0	0	0	0	0	0	0	0	0	0	0	0	0	0	0	0	0	0	0	0	0	0	0	0	0	0	0	0	0	0	0	0	0	0	0	0	0	0	0	0	0	0	0	0	0
d__Bacteria;k__norank;p__Proteobacteria;c__Gammaproteobacteria;o__Pseudomonadales;f__Moraxellaceae;g__Acinetobacter;s__unclassified_g__Acinetobacter; OTU768	0	0	0	0	0	0	0	0	0	0	0	0	0	0	0	0	0	0	0	0	0	0	0	0	0	0	0	0	1	0	0	0	0	0	0	0	0	0	0	0	0	0	0	0	0	1	0	0	0
d__Bacteria;k__norank;p__Bacteroidetes;c__Bacteroidia;o__Bacteroidales;f__Rikenellaceae;g__Alistipes;s__unclassified_g__Alistipes; OTU769	0	0	0	0	0	0	0	0	0	0	0	0	0	0	0	0	0	0	0	0	0	0	0	0	0	0	0	0	0	0	0	0	0	0	0	0	0	0	0	0	0	0	0	0	0	0	0	0	0
d__Bacteria;k__norank;p__Bacteroidetes;c__Bacteroidia;o__Bacteroidales;f__Bacteroidales_RF16_group;g__norank_f__Bacteroidales_RF16_group;s__uncultured_rumen_bacterium_g__norank_f__Bacteroidales_RF16_group; OTU770	0	0	0	0	0	0	0	0	0	0	0	0	0	0	0	0	0	0	0	0	0	0	0	0	2	0	0	0	0	0	0	0	0	0	0	0	0	0	0	0	0	0	0	0	0	0	0	0	0
d__Bacteria;k__norank;p__Proteobacteria;c__Alphaproteobacteria;o__Rhizobiales;f__Methylobacteriaceae;g__Methylobacterium;s__Methylobacterium_komagatae; OTU771	0	0	0	0	0	0	0	0	0	0	0	0	0	0	0	0	0	0	0	0	0	0	0	0	1	0	0	0	1	0	0	0	0	0	0	0	0	0	0	0	0	0	0	0	0	0	0	0	0
d__Bacteria;k__norank;p__Firmicutes;c__Bacilli;o__Lactobacillales;f__Lactobacillaceae;g__Lactobacillus;s__uncultured_bacterium_g__Lactobacillus; OTU772	499	4	5	3	2	1	24	12	2	20	14	0	1	167	0	5	3	3	15	45	9	59	0	19	250	1	11	50	98	23	9	41	20	22	4	30	26	19	4	0	7	37	90	1	9	11	27	144	8
d__Bacteria;k__norank;p__Actinobacteria;c__Actinobacteria;o__Pseudonocardiales;f__Pseudonocardiaceae;g__Saccharopolyspora;s__unclassified_g__Saccharopolyspora; OTU773	0	0	0	0	0	0	0	0	0	0	0	0	0	0	0	0	0	0	0	0	0	0	0	0	0	0	0	0	0	0	0	0	0	0	0	0	0	0	0	0	0	0	0	0	0	0	0	0	0
d__Bacteria;k__norank;p__Firmicutes;c__Clostridia;o__Clostridiales;f__Peptostreptococcaceae;g__unclassified_f__Peptostreptococcaceae;s__unclassified_f__Peptostreptococcaceae; OTU774	0	0	1	0	0	0	0	0	0	0	0	0	0	0	0	0	0	0	1	0	0	0	0	0	0	0	0	0	0	1	0	0	0	0	0	0	0	0	0	0	0	0	0	0	0	1	0	0	0
d__Bacteria;k__norank;p__Proteobacteria;c__Gammaproteobacteria;o__Pseudomonadales;f__Pseudomonadaceae;g__Pseudomonas;s__Pseudomonas_xanthomarina_g__Pseudomonas; OTU775	0	0	0	0	0	0	0	0	0	0	0	0	0	0	0	0	0	0	0	0	0	0	0	0	0	0	0	0	2	0	0	0	0	0	0	0	0	0	0	0	0	0	0	0	0	0	0	0	0
d__Bacteria;k__norank;p__Firmicutes;c__Bacilli;o__Lactobacillales;f__Lactobacillaceae;g__Lactobacillus;s__Lactobacillus_plantarum_subsp._plantarum; OTU776	0	0	0	0	0	0	0	0	0	0	0	0	0	0	0	0	0	0	0	0	0	0	0	0	0	0	0	0	3	0	0	0	0	0	0	0	0	0	0	0	0	0	0	0	0	1	0	0	0
d__Bacteria;k__norank;p__Bacteroidetes;c__Bacteroidia;o__Bacteroidales;f__Bacteroidales_S24-7_group;g__norank_f__Bacteroidales_S24-7_group;s__uncultured_bacterium_g__norank_f__Bacteroidales_S24-7_group; OTU777	0	0	0	0	0	0	0	0	0	0	0	0	0	1	0	0	0	0	0	0	0	0	0	0	5	0	0	0	3	0	0	0	0	1	0	0	0	0	0	0	0	0	0	0	0	4	0	0	0
d__Bacteria;k__norank;p__Firmicutes;c__Clostridia;o__Clostridiales;f__Peptostreptococcaceae;g__unclassified_f__Peptostreptococcaceae;s__unclassified_f__Peptostreptococcaceae; OTU778	78	189	403	2303	3368	456	3016	1001	146	640	585	575	499	45	20	36	1166	410	251	6276	775	399	392	48	67	290	25	263	13	710	3113	302	654	79	212	28	968	157	59	1418	145	850	2	74	63	239	6188	474	873
d__Bacteria;k__norank;p__Firmicutes;c__Bacilli;o__Lactobacillales;f__Lactobacillaceae;g__Lactobacillus;s__unclassified_g__Lactobacillus; OTU779	0	65	0	0	3	4	23	2	1	6	0	0	0	4	79	36	0	0	0	0	1	0	0	0	1	0	1	0	0	0	1	0	124	431	1	0	0	257	0	0	0	443	1060	56	201	4	94	283	1
d__Bacteria;k__norank;p__Firmicutes;c__Erysipelotrichia;o__Erysipelotrichales;f__Erysipelotrichaceae;g__Turicibacter;s__Turicibacter_sp._LA61; OTU780	0	0	0	14	63	1	4	3	0	0	0	1	1	0	0	0	3	1	0	52	0	2	0	0	0	0	0	0	0	0	8	1	0	0	0	0	1	0	0	15	0	2	0	0	1	0	19	0	2
d__Bacteria;k__norank;p__Proteobacteria;c__Gammaproteobacteria;o__Enterobacteriales;f__Enterobacteriaceae;g__Providencia;s__unclassified_g__Providencia; OTU781	0	0	0	0	0	0	1	0	0	0	0	0	0	0	0	0	0	0	0	0	0	0	0	0	0	0	0	0	0	0	0	0	0	0	0	0	0	0	0	0	0	0	0	0	0	0	0	0	0
d__Bacteria;k__norank;p__Proteobacteria;c__Gammaproteobacteria;o__Pseudomonadales;f__Pseudomonadaceae;g__Pseudomonas;s__Pseudomonas_azotoformans; OTU782	0	0	0	0	0	0	0	0	0	0	0	0	0	0	0	0	0	0	0	0	0	0	0	0	2	0	0	0	6	0	0	0	0	0	0	0	0	0	0	0	0	0	0	0	0	2	0	1	0
d__Bacteria;k__norank;p__Proteobacteria;c__Betaproteobacteria;o__Burkholderiales;f__Alcaligenaceae;g__Sutterella;s__Parasutterella_secunda; OTU783	0	0	0	0	0	0	0	0	0	0	0	0	0	0	0	0	0	0	0	0	0	0	0	0	0	0	0	0	1	0	0	0	0	0	0	0	0	0	0	0	0	0	0	0	0	0	0	1	0
d__Bacteria;k__norank;p__Proteobacteria;c__Betaproteobacteria;o__Burkholderiales;f__Oxalobacteraceae;g__Candidatus_Profftella;s__Candidatus_Profftella_armatura; OTU784	0	0	0	0	0	0	0	0	0	0	0	0	0	0	0	0	0	0	0	0	0	0	0	0	0	0	0	0	0	0	0	0	0	0	0	0	0	0	0	0	0	0	0	0	0	0	0	0	0
d__Bacteria;k__norank;p__Spirochaetae;c__Spirochaetes;o__Spirochaetales;f__Spirochaetaceae;g__Treponema_2;s__Treponema_saccharophilum_DSM_2985; OTU785	0	0	0	0	0	0	0	0	0	0	0	0	0	0	0	0	0	0	0	0	0	0	0	0	0	0	0	0	0	0	0	0	0	0	0	0	0	0	0	0	0	0	0	0	0	0	0	0	0
d__Bacteria;k__norank;p__Firmicutes;c__Clostridia;o__Clostridiales;f__Clostridiales_vadinBB60_group;g__norank_f__Clostridiales_vadinBB60_group;s__uncultured_rumen_bacterium_4C28d-15; OTU786	0	0	0	0	0	0	0	0	0	0	0	0	0	0	0	0	0	0	0	0	0	0	0	0	0	0	0	0	0	0	0	0	0	0	0	0	0	0	0	0	0	0	0	0	0	1	0	0	0
d__Bacteria;k__norank;p__Cyanobacteria;c__Cyanobacteria;o__norank_c__Cyanobacteria;f__norank_c__Cyanobacteria;g__norank_c__Cyanobacteria;s__unclassified_g__norank_c__Cyanobacteria; OTU787	12	0	0	0	0	0	2	0	0	0	0	0	0	1	0	0	0	0	0	3	0	0	0	0	109	0	0	0	50	0	0	0	0	1	0	0	0	0	1	0	0	0	8	0	0	59	0	12	0
d__Bacteria;k__norank;p__Cyanobacteria;c__Cyanobacteria;o__norank_c__Cyanobacteria;f__norank_c__Cyanobacteria;g__norank_c__Cyanobacteria;s__unclassified_g__norank_c__Cyanobacteria; OTU788	4	0	0	0	0	0	0	0	0	0	0	0	0	0	0	0	0	0	0	0	0	0	0	0	28	0	0	0	5	0	0	0	0	0	0	0	1	0	0	0	0	0	3	0	0	17	0	1	0
d__Bacteria;k__norank;p__Proteobacteria;c__Gammaproteobacteria;o__unclassified_c__Gammaproteobacteria;f__unclassified_c__Gammaproteobacteria;g__unclassified_c__Gammaproteobacteria;s__unclassified_c__Gammaproteobacteria; OTU789	0	0	0	0	0	0	0	0	0	0	0	0	0	0	0	0	0	0	0	0	0	0	0	0	0	0	0	0	0	0	0	0	0	0	0	0	0	0	0	0	0	0	0	0	0	0	0	0	0
d__Bacteria;k__norank;p__Bacteroidetes;c__Bacteroidia;o__Bacteroidales;f__Prevotellaceae;g__Prevotellaceae_NK3B31_group;s__uncultured_bacterium_g__Prevotellaceae_NK3B31_group; OTU790	0	0	0	0	0	0	0	0	0	0	0	0	0	0	0	0	0	0	0	0	0	0	0	0	0	0	0	0	0	0	0	0	0	0	0	0	0	0	0	0	0	0	0	0	0	0	0	0	0
d__Bacteria;k__norank;p__Firmicutes;c__Clostridia;o__Clostridiales;f__Ruminococcaceae;g__Faecalibacterium;s__unclassified_g__Faecalibacterium; OTU791	0	0	0	0	0	0	0	0	0	0	0	0	0	0	0	0	0	0	0	0	0	0	0	0	0	0	0	0	0	0	0	0	0	0	0	0	0	0	0	0	0	0	0	0	0	0	0	0	0
d__Bacteria;k__norank;p__Proteobacteria;c__Alphaproteobacteria;o__Rickettsiales;f__Rickettsiaceae;g__Rickettsia;s__unclassified_g__Rickettsia; OTU792	0	0	0	0	0	0	0	0	0	0	0	0	0	0	0	0	0	0	0	0	0	0	0	0	1	0	0	0	0	0	0	0	0	0	0	0	0	0	0	0	0	0	0	0	0	0	0	0	0
d__Bacteria;k__norank;p__Firmicutes;c__Clostridia;o__Clostridiales;f__Ruminococcaceae;g__Ruminococcaceae_UCG-010;s__uncultured_bacterium_g__Ruminococcaceae_UCG-010; OTU793	0	0	0	0	0	0	0	0	0	0	0	0	0	0	0	0	0	0	0	0	0	0	0	0	1	0	0	0	0	0	0	0	0	0	0	0	0	0	0	0	0	0	0	0	0	0	0	0	0
d__Bacteria;k__norank;p__Proteobacteria;c__Gammaproteobacteria;o__Pseudomonadales;f__Moraxellaceae;g__Psychrobacter;s__unclassified_g__Psychrobacter; OTU794	0	0	1	0	0	0	0	0	0	0	0	0	0	0	0	0	0	0	0	0	0	0	0	0	78	0	0	0	0	0	0	0	0	0	0	0	0	0	0	0	0	2	0	0	0	0	0	0	0
d__Bacteria;k__norank;p__Bacteroidetes;c__Bacteroidia;o__Bacteroidales;f__Prevotellaceae;g__Prevotella_1;s__uncultured_bacterium_g__Prevotella_1; OTU795	0	0	0	0	0	0	0	0	0	0	0	0	0	0	0	0	0	0	0	0	0	0	0	0	1	0	0	0	1	0	0	0	0	0	0	0	0	0	0	0	0	0	0	0	0	0	0	0	0
d__Bacteria;k__norank;p__Bacteroidetes;c__Bacteroidia;o__Bacteroidales;f__Prevotellaceae;g__unclassified_f__Prevotellaceae;s__unclassified_f__Prevotellaceae; OTU796	0	0	0	0	0	0	0	0	0	0	0	0	0	0	0	0	0	0	0	0	0	0	0	0	0	0	0	0	0	0	0	0	0	0	0	0	0	0	0	0	0	0	0	0	0	0	0	0	0
d__Bacteria;k__norank;p__Firmicutes;c__Bacilli;o__Lactobacillales;f__Carnobacteriaceae;g__Granulicatella;s__uncultured_organism_g__Granulicatella; OTU797	6	0	0	0	0	0	0	0	0	0	0	0	0	0	0	0	0	0	0	0	0	0	0	0	2	0	0	0	0	0	0	0	0	0	0	0	0	0	0	0	0	0	0	0	0	4	0	1	0
d__Bacteria;k__norank;p__Actinobacteria;c__Actinobacteria;o__Gaiellales;f__norank_o__Gaiellales;g__norank_o__Gaiellales;s__unclassified_g__norank_o__Gaiellales; OTU798	0	0	0	0	0	0	0	0	0	0	0	0	0	0	0	0	0	0	0	0	0	0	0	0	0	0	0	0	0	0	0	0	0	0	0	0	0	0	0	0	0	0	0	0	0	0	0	4	0
d__Bacteria;k__norank;p__Firmicutes;c__unclassified_p__Firmicutes;o__unclassified_p__Firmicutes;f__unclassified_p__Firmicutes;g__unclassified_p__Firmicutes;s__unclassified_p__Firmicutes; OTU799	0	0	0	5	28	5	7	2	1	0	0	4	1	10	0	1	1	1	0	28	1	1	0	0	0	0	0	1	1	4	15	1	5	1	0	1	1	0	0	3	1	11	0	0	0	4	7	9	6
d__Bacteria;k__norank;p__Actinobacteria;c__Actinobacteria;o__Corynebacteriales;f__Mycobacteriaceae;g__Mycobacterium;s__unclassified_g__Mycobacterium; OTU800	0	0	0	0	0	0	0	0	0	0	0	0	0	0	0	0	0	0	0	0	0	0	0	0	0	0	0	0	0	0	0	0	0	0	0	0	0	0	0	0	0	0	0	0	0	0	0	8	0
d__Bacteria;k__norank;p__Proteobacteria;c__Deltaproteobacteria;o__NB1-j;f__norank_o__NB1-j;g__norank_o__NB1-j;s__uncultured_proteobacterium_g__norank_o__NB1-j; OTU801	3	0	0	0	0	0	0	0	0	0	0	0	0	0	0	0	0	0	0	0	0	0	0	0	0	0	0	0	0	0	0	0	0	0	0	0	0	0	0	0	0	0	0	0	0	0	0	1	0
d__Bacteria;k__norank;p__Gemmatimonadetes;c__Gemmatimonadetes;o__Gemmatimonadales;f__Gemmatimonadaceae;g__norank_f__Gemmatimonadaceae;s__uncultured_Gemmatimonadetes_bacterium_g__norank_f__Gemmatimonadaceae; OTU802	2	0	0	0	0	0	0	0	0	0	0	0	0	0	0	0	0	0	0	0	0	0	0	0	0	0	0	0	0	0	0	0	0	0	0	0	0	0	0	0	0	0	0	0	0	0	0	11	0
d__Bacteria;k__norank;p__Chloroflexi;c__Anaerolineae;o__Anaerolineales;f__Anaerolineaceae;g__norank_f__Anaerolineaceae;s__anaerobic_digester_metagenome_g__norank_f__Anaerolineaceae; OTU803	0	0	0	0	0	0	0	0	0	0	0	0	0	0	0	0	0	0	0	0	0	0	0	0	0	0	0	0	0	0	0	0	0	0	0	0	0	0	0	0	0	0	0	0	0	0	0	9	0
d__Bacteria;k__norank;p__Acidobacteria;c__Acidobacteria;o__norank_c__Acidobacteria;f__norank_c__Acidobacteria;g__norank_c__Acidobacteria;s__unclassified_g__norank_c__Acidobacteria; OTU804	1	0	0	0	0	0	0	0	0	0	0	0	0	0	0	0	0	0	0	0	0	0	0	0	0	0	0	0	0	0	0	0	0	0	0	0	0	0	0	0	0	0	0	0	0	0	0	1	0
d__Bacteria;k__norank;p__Firmicutes;c__Bacilli;o__Lactobacillales;f__Lactobacillaceae;g__Lactobacillus;s__unclassified_g__Lactobacillus; OTU805	3	5	0	0	0	0	9	0	1	1	0	0	0	0	1	4	0	0	0	0	0	0	0	0	1	0	0	0	0	0	1	0	9	28	0	0	0	33	0	0	0	72	48	13	43	0	17	17	0
d__Bacteria;k__norank;p__Proteobacteria;c__Betaproteobacteria;o__Burkholderiales;f__Comamonadaceae;g__Comamonas;s__unclassified_g__Comamonas; OTU806	0	0	0	0	0	0	0	0	0	0	0	0	0	0	0	0	0	0	0	0	0	0	0	0	0	0	0	0	0	0	0	0	0	0	0	0	0	0	0	0	0	0	0	0	0	0	0	0	0
d__Bacteria;k__norank;p__Proteobacteria;c__Alphaproteobacteria;o__Rhizobiales;f__Methylobacteriaceae;g__Methylobacterium;s__Methylobacterium_aquaticum; OTU807	1	0	0	0	0	0	0	0	0	0	0	0	0	0	0	0	0	0	0	0	0	0	0	0	2	0	0	0	6	0	0	0	0	0	0	0	0	0	0	0	0	0	0	0	0	1	0	1	0
d__Bacteria;k__norank;p__Firmicutes;c__Bacilli;o__Lactobacillales;f__Lactobacillaceae;g__Lactobacillus;s__unclassified_g__Lactobacillus; OTU808	2	12	0	0	1	1	9	0	0	0	0	0	0	0	0	3	1	0	0	0	0	0	0	0	1	0	0	0	0	0	0	0	16	36	0	0	0	42	0	0	0	87	62	21	51	2	14	28	0
d__Bacteria;k__norank;p__Firmicutes;c__Erysipelotrichia;o__Erysipelotrichales;f__Erysipelotrichaceae;g__Erysipelatoclostridium;s__unclassified_g__Erysipelatoclostridium; OTU809	0	0	0	0	0	1	0	0	0	1	4	1	0	0	1	0	0	0	0	5	0	1	0	0	0	0	1	0	0	0	4	0	1	1	0	2	0	2	0	0	0	2	0	0	1	0	0	0	1
d__Bacteria;k__norank;p__Firmicutes;c__Bacilli;o__Lactobacillales;f__Enterococcaceae;g__Enterococcus;s__unclassified_g__Enterococcus; OTU810	0	1	0	0	0	0	1	0	0	0	0	0	0	0	0	1	0	0	0	0	0	0	0	0	0	0	0	0	0	0	0	0	0	3	0	0	0	2	0	0	0	121	0	5	4	0	0	0	0
d__Bacteria;k__norank;p__Firmicutes;c__Bacilli;o__Lactobacillales;f__Lactobacillaceae;g__Lactobacillus;s__unclassified_g__Lactobacillus; OTU811	0	1	0	0	1	3	3	2	0	1	0	0	0	0	8	1	1	0	0	0	0	0	0	0	0	0	0	0	0	0	0	0	10	26	0	0	0	50	0	0	0	74	62	12	27	1	3	18	0
d__Bacteria;k__norank;p__Firmicutes;c__Bacilli;o__Lactobacillales;f__unclassified_o__Lactobacillales;g__unclassified_o__Lactobacillales;s__unclassified_o__Lactobacillales; OTU812	0	1	0	0	1	0	4	0	0	1	0	0	0	0	13	4	0	0	0	0	0	0	0	0	0	0	0	0	0	0	0	0	5	22	0	0	0	43	0	0	0	136	50	23	35	0	4	8	0
d__Bacteria;k__norank;p__Proteobacteria;c__Gammaproteobacteria;o__Pasteurellales;f__Pasteurellaceae;g__Haemophilus;s__Haemophilus_parainfluenzae_T3T1; OTU813	85	0	0	0	0	0	0	0	0	0	0	0	0	2	0	0	0	0	0	0	0	0	0	0	29	0	0	0	181	1	0	0	0	0	0	0	1	0	0	0	0	9	2	0	0	43	0	38	0
d__Bacteria;k__norank;p__Firmicutes;c__Bacilli;o__Bacillales;f__Staphylococcaceae;g__Jeotgalicoccus;s__unclassified_g__Jeotgalicoccus; OTU814	3	0	1	1	0	0	6	7	2	0	1	1	0	33	0	1	2	0	0	0	1	0	1	0	76	1	0	3	5	0	0	1	0	0	0	0	0	3	0	0	1	564	0	7	0	5	0	0	0
d__Bacteria;k__norank;p__Firmicutes;c__Bacilli;o__Bacillales;f__Staphylococcaceae;g__Staphylococcus;s__Staphylococcus_nepalensis; OTU815	6	0	1	1	0	0	1	1	1	0	1	0	0	33	0	2	1	0	1	0	1	2	0	0	60	1	0	3	30	0	2	1	3	0	0	2	0	1	0	0	2	2408	1	3	0	10	6	5	0
d__Bacteria;k__norank;p__Firmicutes;c__Bacilli;o__Lactobacillales;f__Aerococcaceae;g__Facklamia;s__uncultured_bacterium_g__Facklamia; OTU816	1	0	1	1	0	0	0	0	1	0	0	0	0	70	0	0	1	0	0	1	0	0	0	0	46	0	0	0	3	0	0	0	0	0	0	0	0	0	0	0	1	19	0	6	0	0	0	2	0
d__Bacteria;k__norank;p__Firmicutes;c__Bacilli;o__Lactobacillales;f__Enterococcaceae;g__Enterococcus;s__unclassified_g__Enterococcus; OTU817	23	1103	1	14	161	34	296	25	15	32	3	3	3	4	1181	2511	3	1	0	2	2	5	0	0	6	4	3	2	24	1	10	9	878	4726	5	2	1	5065	0	4	4	15303	11561	5002	10950	119	1475	3642	15
d__Bacteria;k__norank;p__Firmicutes;c__Clostridia;o__Clostridiales;f__Ruminococcaceae;g__Ruminiclostridium_5;s__uncultured_bacterium_g__Ruminiclostridium_5; OTU818	0	9	3	1	6	16	3	3	8	3	0	4	8	0	16	24	4	2	16	2	3	1	2	1	0	3	5	2	0	1	3	15	1	1	3	4	9	2	3	4	0	13	0	33	5	0	0	0	1
d__Bacteria;k__norank;p__Firmicutes;c__Bacilli;o__Bacillales;f__Staphylococcaceae;g__Staphylococcus;s__Staphylococcus_sciuri_subsp._sciuri; OTU819	5	0	2	0	0	0	2	1	0	1	0	0	0	12	0	0	1	0	0	0	1	0	0	0	15	0	0	0	5	0	1	0	0	0	0	0	2	0	0	0	0	77	0	0	0	9	0	6	0
d__Bacteria;k__norank;p__Firmicutes;c__Clostridia;o__Clostridiales;f__Lachnospiraceae;g__norank_f__Lachnospiraceae;s__uncultured_bacterium_g__norank_f__Lachnospiraceae; OTU820	0	0	1	0	0	0	0	0	0	1	0	0	3	0	0	0	0	0	0	0	0	0	0	0	0	0	0	0	0	0	0	0	0	0	0	0	0	0	0	0	0	15	0	0	0	0	1	0	0
d__Bacteria;k__norank;p__Firmicutes;c__Clostridia;o__Clostridiales;f__Lachnospiraceae;g__Roseburia;s__Eubacterium_sp._14-2; OTU821	0	3	0	0	4	2	2	8	9	10	6	2	2	0	2	0	0	1	2	9	18	0	0	2	0	1	1	4	0	0	0	3	4	3	7	19	3	2	3	3	1	11	0	24	4	0	5	0	0
d__Bacteria;k__norank;p__Proteobacteria;c__Deltaproteobacteria;o__Desulfovibrionales;f__Desulfovibrionaceae;g__Bilophila;s__uncultured_bacterium_g__Bilophila; OTU822	0	1	3	1	0	0	1	0	1	0	0	2	2	0	11	0	0	5	6	1	0	0	0	1	0	9	0	1	0	0	0	0	1	0	0	3	0	0	1	3	1	8	0	0	1	0	0	0	0
d__Bacteria;k__norank;p__Firmicutes;c__Bacilli;o__unclassified_c__Bacilli;f__unclassified_c__Bacilli;g__unclassified_c__Bacilli;s__unclassified_c__Bacilli; OTU823	0	4	0	0	2	3	10	1	0	1	0	0	0	0	2	2	0	0	0	0	0	0	0	0	0	0	0	0	0	0	0	0	8	3	0	0	0	5	0	1	0	73	0	4	9	2	61	2	0
d__Bacteria;k__norank;p__Proteobacteria;c__Betaproteobacteria;o__Burkholderiales;f__Burkholderiaceae;g__Ralstonia;s__Ralstonia_pickettii_g__Ralstonia; OTU824	0	0	0	0	0	0	0	0	0	0	0	0	0	0	0	0	0	0	0	0	0	0	0	0	0	0	0	0	0	0	0	0	0	0	0	0	0	0	0	0	0	0	0	0	0	0	0	0	0
d__Bacteria;k__norank;p__Proteobacteria;c__Gammaproteobacteria;o__Enterobacteriales;f__Enterobacteriaceae;g__Morganella;s__uncultured_organism_g__Morganella; OTU825	3	0	0	0	0	0	0	0	0	0	0	0	0	3	0	0	0	1	0	0	0	0	0	0	10	0	0	0	24	0	0	0	0	0	0	0	3	0	0	0	0	1	24	0	0	10	0	1	0
d__Bacteria;k__norank;p__Proteobacteria;c__Alphaproteobacteria;o__Rhizobiales;f__Aurantimonadaceae;g__Aureimonas;s__unclassified_g__Aureimonas; OTU826	0	0	0	0	0	0	0	0	0	0	0	0	0	0	0	0	0	0	0	0	0	0	0	0	0	0	0	0	1	0	0	0	0	0	0	0	0	0	0	0	0	0	0	0	0	0	0	1	0
d__Bacteria;k__norank;p__Proteobacteria;c__Alphaproteobacteria;o__Rhizobiales;f__Hyphomicrobiaceae;g__Rhodoplanes;s__unclassified_g__Rhodoplanes; OTU827	2	0	0	0	0	0	0	0	0	0	0	0	0	0	0	0	0	0	0	0	0	0	0	0	0	0	0	0	0	0	0	0	0	0	0	0	0	0	0	0	0	0	0	0	0	0	0	1	0
d__Bacteria;k__norank;p__Deinococcus-Thermus;c__Deinococci;o__Thermales;f__Thermaceae;g__Thermus;s__Thermus_thermophilus; OTU828	6	0	0	0	0	0	0	0	1	0	0	0	0	1	0	0	0	0	0	0	0	0	0	0	5	0	0	0	6	0	0	0	0	0	0	0	0	0	0	0	0	0	1	0	0	4	0	6	0
d__Bacteria;k__norank;p__Cyanobacteria;c__Cyanobacteria;o__norank_c__Cyanobacteria;f__norank_c__Cyanobacteria;g__norank_c__Cyanobacteria;s__Medicago_truncatula__barrel_medic__g__norank; OTU829	2	0	0	0	0	0	0	0	0	0	0	0	0	0	0	0	0	0	0	1	0	0	0	0	17	0	0	0	0	0	0	0	0	0	0	0	0	0	0	0	0	0	0	0	0	2	0	0	0
d__Bacteria;k__norank;p__Proteobacteria;c__Alphaproteobacteria;o__Rickettsiales;f__Mitochondria;g__norank_f__Mitochondria;s__unclassified_g__norank_f__Mitochondria; OTU830	0	0	0	0	0	0	0	0	0	0	0	0	0	0	0	0	0	0	0	0	0	0	0	0	3	0	0	0	1	0	0	0	0	0	0	0	0	0	0	0	0	0	0	0	0	0	0	0	0
d__Bacteria;k__norank;p__Acidobacteria;c__Acidobacteria;o__Blastocatellales;f__Blastocatellaceae__Subgroup_4_;g__RB41;s__unclassified_g__RB41; OTU831	1	0	0	0	0	0	0	0	0	0	0	0	0	0	0	0	0	0	0	0	0	0	0	0	0	0	0	0	0	0	0	0	0	0	0	0	0	0	0	0	0	0	0	0	0	0	0	0	0
d__Bacteria;k__norank;p__Bacteroidetes;c__Bacteroidia;o__Bacteroidales;f__Rikenellaceae;g__Alistipes;s__Alistipes_shahii; OTU832	0	4	5	8	11	3	2	16	22	7	2	11	13	0	9	14	4	11	17	8	8	3	5	7	0	8	5	23	0	5	4	13	21	25	17	2	3	8	11	16	6	4	0	33	16	1	2	2	5
d__Bacteria;k__norank;p__Bacteroidetes;c__Bacteroidia;o__Bacteroidales;f__Bacteroidales_RF16_group;g__norank_f__Bacteroidales_RF16_group;s__uncultured_bacterium_g__norank_f__Bacteroidales_RF16_group; OTU833	0	0	0	0	0	0	0	0	0	0	0	0	0	0	0	0	0	0	0	0	0	0	0	0	1	0	0	0	0	0	0	0	0	0	0	0	0	0	0	0	0	0	0	0	0	0	0	0	0
d__Bacteria;k__norank;p__Bacteroidetes;c__Bacteroidia;o__Bacteroidales;f__Rikenellaceae;g__vadinBC27_wastewater-sludge_group;s__uncultured_Bacteroidetes_bacterium_g__vadinBC27_wastewater-sludge_group; OTU834	0	0	0	0	0	0	0	0	0	0	0	0	0	0	0	0	0	0	0	0	0	0	0	0	0	0	0	0	0	0	0	0	0	0	0	0	0	0	0	0	0	0	0	0	0	0	0	0	0
d__Bacteria;k__norank;p__Proteobacteria;c__Deltaproteobacteria;o__Desulfurellales;f__Desulfurellaceae;g__H16;s__uncultured_Desulfuromonadales_bacterium_g__H16; OTU835	5	0	0	0	0	0	0	0	0	0	0	0	0	0	0	0	0	0	0	0	0	0	0	0	0	0	0	0	0	0	0	0	0	0	0	0	0	0	0	0	0	0	0	0	0	0	0	6	0
d__Bacteria;k__norank;p__Proteobacteria;c__Alphaproteobacteria;o__Rhizobiales;f__Methylobacteriaceae;g__Methylobacterium;s__Methylobacterium_fujisawaense; OTU836	1	0	0	0	0	0	0	0	0	0	0	0	0	0	0	0	0	0	0	0	0	0	0	0	1	0	0	0	2	0	0	0	0	0	0	0	0	0	0	0	0	0	0	0	0	1	0	3	0
d__Bacteria;k__norank;p__Cyanobacteria;c__Cyanobacteria;o__norank_c__Cyanobacteria;f__norank_c__Cyanobacteria;g__norank_c__Cyanobacteria;s__unclassified_g__norank_c__Cyanobacteria; OTU837	12	0	0	0	0	0	0	0	0	0	0	0	0	0	0	0	0	0	0	0	0	0	0	0	0	0	0	0	0	0	0	0	0	0	0	0	0	0	0	0	0	0	0	0	0	0	0	0	0
d__Bacteria;k__norank;p__Bacteroidetes;c__Bacteroidia;o__Bacteroidales;f__Prevotellaceae;g__unclassified_f__Prevotellaceae;s__unclassified_f__Prevotellaceae; OTU838	2	0	0	0	0	0	0	0	0	0	0	0	0	0	0	0	0	0	0	0	0	0	0	0	3	0	0	0	1	0	0	0	0	0	0	0	0	0	0	0	0	0	0	0	0	2	0	0	0
d__Bacteria;k__norank;p__Firmicutes;c__Bacilli;o__Lactobacillales;f__Lactobacillaceae;g__Lactobacillus;s__unclassified_g__Lactobacillus; OTU839	102	8	5	2	2	1	18	4	0	12	5	0	0	27	1	0	1	0	5	24	6	27	0	8	62	0	8	35	23	11	3	23	14	19	8	18	5	16	2	0	4	9	10	1	6	4	13	19	1
d__Bacteria;k__norank;p__Firmicutes;c__Bacilli;o__Lactobacillales;f__Lactobacillaceae;g__Lactobacillus;s__uncultured_bacterium_g__Lactobacillus; OTU840	32	0	2	0	0	1	6	6	1	8	2	0	0	9	0	1	1	0	9	10	1	3	0	1	68	2	6	2	71	5	0	18	3	0	1	21	0	6	2	0	0	8	3	0	3	3	0	1	0
d__Bacteria;k__norank;p__Actinobacteria;c__Actinobacteria;o__norank_c__Actinobacteria;f__norank_c__Actinobacteria;g__norank_c__Actinobacteria;s__uncultured_Actinomycetales_bacterium_g__norank_c__Actinobacteria; OTU841	0	0	0	0	0	0	0	0	0	0	0	0	0	0	0	0	0	0	0	0	0	0	0	0	0	0	0	0	0	0	0	0	0	0	0	0	0	0	0	0	0	0	0	0	0	0	0	0	0
d__Bacteria;k__norank;p__Firmicutes;c__Clostridia;o__Clostridiales;f__Peptostreptococcaceae;g__unclassified_f__Peptostreptococcaceae;s__unclassified_f__Peptostreptococcaceae; OTU842	5	0	6	18	24	3	26	10	1	6	2	4	0	4	0	0	1	2	5	79	2	1	1	1	2	0	0	4	0	7	64	0	8	2	2	0	8	1	1	10	0	37	0	0	4	5	39	24	3
d__Bacteria;k__norank;p__Firmicutes;c__Bacilli;o__Lactobacillales;f__Lactobacillaceae;g__Lactobacillus;s__unclassified_g__Lactobacillus; OTU843	9362	92	69	70	36	18	299	135	25	204	155	20	27	946	15	40	61	11	180	234	181	739	23	132	7113	90	217	341	6934	236	37	365	150	173	91	411	172	186	32	22	79	341	534	37	129	482	290	1871	99
d__Bacteria;k__norank;p__Firmicutes;c__Clostridia;o__Clostridiales;f__Clostridiaceae_1;g__Candidatus_Arthromitus;s__unclassified_g__Candidatus_Arthromitus; OTU844	0	0	6	0	0	0	0	1	0	0	0	0	0	0	5	0	0	0	4	0	0	6	0	0	141	0	5	3	3	0	0	0	0	4	0	0	0	0	1	0	0	0	16	0	21	8	0	6	0
d__Bacteria;k__norank;p__Firmicutes;c__Bacilli;o__Lactobacillales;f__Lactobacillaceae;g__Lactobacillus;s__Lactobacillus_intestinalis; OTU845	18702	900	429	709	1245	475	1881	1289	559	1707	1618	721	462	37001	1183	553	546	314	876	3609	515	1519	254	2651	25404	449	1524	3470	14615	1733	4771	3052	2685	4428	979	1172	1864	2191	972	172	1699	2862	18868	206	780	24201	2645	33033	812
d__Bacteria;k__norank;p__Proteobacteria;c__Alphaproteobacteria;o__Sphingomonadales;f__Sphingomonadaceae;g__Sphingomonas;s__unclassified_g__Sphingomonas; OTU846	5	0	0	0	0	0	0	0	0	0	0	0	0	0	0	0	0	0	0	0	0	0	0	0	0	0	0	0	1	0	0	0	0	0	0	0	0	0	0	0	0	0	0	0	0	0	0	4	0
d__Bacteria;k__norank;p__Firmicutes;c__Bacilli;o__Lactobacillales;f__Lactobacillaceae;g__Lactobacillus;s__uncultured_bacterium_g__Lactobacillus; OTU847	173	4	18	9	10	28	29	48	9	59	29	6	4	167	11	2	5	6	40	71	8	11	3	39	266	12	34	17	198	21	18	139	16	19	6	45	3	27	11	1	26	38	109	0	6	249	3	71	5
d__Bacteria;k__norank;p__Actinobacteria;c__Actinobacteria;o__Propionibacteriales;f__Propionibacteriaceae;g__Propionibacterium;s__Propionibacterium_acnes_subsp._acnes_g__Propionibacterium; OTU848	1	0	0	0	0	0	0	0	0	0	0	0	0	0	0	0	0	0	0	0	0	0	0	0	4	0	0	0	2	0	0	0	0	0	0	0	0	0	0	0	0	0	1	0	0	0	0	0	0
d__Bacteria;k__norank;p__Firmicutes;c__Bacilli;o__Bacillales;f__Staphylococcaceae;g__Jeotgalicoccus;s__Jeotgalicoccus_sp._M3T9B12; OTU849	1	0	0	0	0	0	0	0	0	0	0	0	0	9	0	0	0	0	0	0	0	0	0	0	4	0	0	0	0	0	0	0	0	0	0	0	0	0	0	0	0	1	0	0	0	0	0	0	0
d__Bacteria;k__norank;p__Firmicutes;c__Clostridia;o__Clostridiales;f__Peptostreptococcaceae;g__unclassified_f__Peptostreptococcaceae;s__unclassified_f__Peptostreptococcaceae; OTU850	3	0	3	5	17	3	27	7	0	3	8	2	3	6	0	0	2	3	2	58	3	3	2	0	0	1	0	3	0	4	51	4	13	1	1	0	9	1	2	1	1	11	3	0	0	0	37	4	3
d__Bacteria;k__norank;p__Proteobacteria;c__Alphaproteobacteria;o__Rhizobiales;f__Rhizobiaceae;g__Rhizobium;s__Rhizobium_larrymoorei; OTU851	3	0	0	0	0	0	0	0	0	0	0	0	0	0	0	0	0	0	0	0	0	0	0	0	1	0	0	0	7	0	1	0	0	0	0	0	0	0	0	0	0	0	0	0	0	4	0	3	0
d__Bacteria;k__norank;p__Firmicutes;c__Bacilli;o__Lactobacillales;f__Lactobacillaceae;g__Lactobacillus;s__Lactobacillus_intestinalis; OTU852	0	1	1	7	5	4	22	10	0	4	1	3	2	3	2	0	1	1	0	52	4	3	0	0	0	2	0	3	0	8	37	3	7	0	1	0	8	0	0	0	0	4	0	0	0	1	39	3	3
d__Bacteria;k__norank;p__Firmicutes;c__Bacilli;o__Lactobacillales;f__Lactobacillaceae;g__Lactobacillus;s__unclassified_g__Lactobacillus; OTU853	57	0	2	1	0	1	5	9	1	15	4	0	0	3	0	0	0	0	11	15	0	3	0	2	73	3	6	1	60	2	0	22	0	1	4	15	0	4	3	0	5	5	5	1	0	5	1	3	2
d__Bacteria;k__norank;p__Proteobacteria;c__Alphaproteobacteria;o__Caulobacterales;f__Caulobacteraceae;g__Caulobacter;s__Caulobacter_sp._g__Caulobacter; OTU854	0	0	0	0	0	0	0	0	0	0	0	0	0	2	0	0	0	0	0	0	0	0	0	0	1	0	0	0	0	0	0	0	0	0	0	0	0	0	0	0	0	0	0	0	0	0	0	0	0
[truncated: 71 more columns]
